# Supplementary material for: HPV infection and the genital cytokine milieu in women at high risk of HIV acquisition
Source: Nat Commun. 2019 Nov 19;10:5227. doi: 10.1038/s41467-019-13089-2 (PMC6863918; doi:10.1038/s41467-019-13089-2)
Supplement: Supplementary file 4 — Source Data [file 41467_2019_13089_MOESM4_ESM.xlsx]

## Sheet: Intro
The source data underlying Figures 2, 4, 5, 6, and Supplementary Figure 1 are provided in this Source Data file. Any other data will be made available through request on a dedicated portal on the CAPRISA website (http://www.caprisa.org/).

## Sheet: Figure 2
PID	HPV_categories	persisted_any	acquired_any	cleared_any
139790	Cleared Acquired	0	1	1
139791	Only Cleared	0	0	1
139793	Only Cleared	0	0	1
139794	Cleared Acquired	0	1	1
139795	Cleared Acquired	0	1	1
139796	Remained Negative	0	0	0
139797	Only Acquired	0	1	0
139798	Cleared Acquired	0	1	1
139801	Only Cleared	0	0	1
139803	Only Persisted	1	0	0
139805	Only Cleared	0	0	1
139806	Acquired Persisted	1	1	0
139808	Only Cleared	0	0	1
139809	Remained Negative	0	0	0
139810	Only Persisted	1	0	0
139811	Remained Negative	0	0	0
139812	Only Acquired	0	1	0
139813	Only Cleared	0	0	1
139817	Cleared Acquired	0	1	1
139818	Acquired Persisted	1	1	0
139826	Remained Negative	0	0	0
139827	Only Cleared	0	0	1
139828	Only Acquired	0	1	0
139834	Cleared Persisted	1	0	1
139835	Acquired Persisted	1	1	0
139838	Only Acquired	0	1	0
139839	Only Persisted	1	0	0
139843	Remained Negative	0	0	0
139846	Acquired Persisted	1	1	0
139849	Only Acquired	0	1	0
139853	Remained Negative	0	0	0
139856	Only Acquired	0	1	0
139865	Cleared Acquired	0	1	1
139866	Only Cleared	0	0	1
139867	Only Cleared	0	0	1
139868	Only Cleared	0	0	1
139874	Cleared Acquired	0	1	1
139880	Only Cleared	0	0	1
139881	Only Cleared	0	0	1
139888	Acquired Persisted	1	1	0
139896	Cleared Acquired	0	1	1
139900	Remained Negative	0	0	0
139901	Only Cleared	0	0	1
139907	Remained Negative	0	0	0
139910	Only Acquired	0	1	0
139912	Cleared Acquired	0	1	1
139913	Cleared Acquired	0	1	1
139914	Cleared Acquired	0	1	1
139920	Only Cleared	0	0	1
139925	Only Acquired	0	1	0
139933	Remained Negative	0	0	0
139935	Only Cleared	0	0	1
139938	Only Acquired	0	1	0
139943	Cleared Acquired	0	1	1
139946	Only Persisted	1	0	0
139959	Acquired Persisted	1	1	0
139960	Cleared Acquired	0	1	1
139964	Remained Negative	0	0	0
139965	Cleared Acquired	0	1	1
139966	Only Cleared	0	0	1
139972	Acquired Persisted	1	1	0
139979	Cleared Persisted	1	0	1
139985	Remained Negative	0	0	0
139986	Acquired Persisted	1	1	0
139987	Only Cleared	0	0	1
139990	Only Cleared	0	0	1
139992	Cleared Persisted	1	0	1
139993	Only Cleared	0	0	1
139994	Only Acquired	0	1	0
139995	Cleared Acquired Persisted	1	1	1
139997	Cleared Acquired Persisted	1	1	1
139999	Cleared Persisted	1	0	1
140001	Remained Negative	0	0	0
140003	Cleared Acquired Persisted	1	1	1
140004	Only Acquired	0	1	0
140005	Only Acquired	0	1	0
140006	Cleared Acquired Persisted	1	1	1
140007	Only Cleared	0	0	1
140011	Only Cleared	0	0	1
140014	Only Cleared	0	0	1
140015	Cleared Acquired Persisted	1	1	1
140016	Remained Negative	0	0	0
140018	Remained Negative	0	0	0
140019	Remained Negative	0	0	0
140020	Cleared Persisted	1	0	1
140021	Cleared Acquired	0	1	1
140022	Cleared Acquired	0	1	1
140024	Cleared Acquired Persisted	1	1	1
140025	Acquired Persisted	1	1	0
140026	Acquired Persisted	1	1	0
140027	Cleared Acquired	0	1	1
140028	Cleared Acquired Persisted	1	1	1
140029	Cleared Acquired	0	1	1
140030	Only Cleared	0	0	1
140031	Remained Negative	0	0	0
140032	Remained Negative	0	0	0
140033	Only Acquired	0	1	0
140034	Remained Negative	0	0	0
140035	Remained Negative	0	0	0
140037	Remained Negative	0	0	0
140041	Only Cleared	0	0	1
140042	Only Persisted	1	0	0
140043	Cleared Acquired Persisted	1	1	1
140044	Cleared Persisted	1	0	1
140045	Cleared Persisted	1	0	1
140046	Cleared Persisted	1	0	1
140047	Only Cleared	0	0	1
140049	Cleared Persisted	1	0	1
140050	Acquired Persisted	1	1	0
140051	Only Persisted	1	0	0
140052	Cleared Acquired	0	1	1
140054	Only Persisted	1	0	0
140056	Only Acquired	0	1	0
140058	Only Cleared	0	0	1
140059	Cleared Persisted	1	0	1
140060	Only Acquired	0	1	0
140061	Only Cleared	0	0	1
140062	Cleared Acquired Persisted	1	1	1
140064	Cleared Persisted	1	0	1
140068	Cleared Acquired	0	1	1
140069	Cleared Persisted	1	0	1
140071	Remained Negative	0	0	0
140072	Cleared Acquired	0	1	1
140074	Only Persisted	1	0	0
140075	Cleared Persisted	1	0	1
140076	Only Cleared	0	0	1
140077	Cleared Acquired Persisted	1	1	1
140079	Acquired Persisted	1	1	0
140080	Only Cleared	0	0	1
140082	Cleared Persisted	1	0	1
140083	Only Acquired	0	1	0
140084	Cleared Acquired	0	1	1
140085	Cleared Acquired Persisted	1	1	1
140086	Remained Negative	0	0	0
140088	Only Cleared	0	0	1
140090	Cleared Acquired	0	1	1
140091	Cleared Acquired	0	1	1
140092	Cleared Acquired	0	1	1
140094	Cleared Acquired	0	1	1
140095	Cleared Acquired	0	1	1
140096	Remained Negative	0	0	0
140098	Cleared Acquired	0	1	1
140099	Only Cleared	0	0	1
140101	Cleared Acquired Persisted	1	1	1
140102	Cleared Persisted	1	0	1
140103	Cleared Persisted	1	0	1
140106	Cleared Acquired	0	1	1
140107	Only Persisted	1	0	0
140108	Only Acquired	0	1	0
140111	Cleared Acquired Persisted	1	1	1
140112	Only Persisted	1	0	0
140113	Remained Negative	0	0	0
140114	Remained Negative	0	0	0
140116	Acquired Persisted	1	1	0
140118	Cleared Acquired Persisted	1	1	1
140119	Only Acquired	0	1	0
140123	Cleared Acquired Persisted	1	1	1
140124	Only Persisted	1	0	0
140126	Cleared Persisted	1	0	1
140127	Cleared Persisted	1	0	1
140128	Cleared Acquired	0	1	1
140197	Cleared Acquired	0	1	1
140202	Cleared Acquired	0	1	1
140207	Remained Negative	0	0	0
140211	Cleared Acquired Persisted	1	1	1
140212	Only Cleared	0	0	1
140215	Cleared Acquired Persisted	1	1	1
140216	Cleared Acquired	0	1	1
140222	Only Cleared	0	0	1
140231	Acquired Persisted	1	1	0
140240	Cleared Acquired	0	1	1
140241	Only Acquired	0	1	0
140243	Only Persisted	1	0	0
140244	Only Acquired	0	1	0
140245	Cleared Acquired	0	1	1
140248	Remained Negative	0	0	0
140252	Cleared Acquired Persisted	1	1	1
140255	Only Cleared	0	0	1
140256	Cleared Acquired Persisted	1	1	1
140257	Cleared Acquired	0	1	1
140258	Only Cleared	0	0	1
140260	Cleared Acquired	0	1	1
140262	Cleared Acquired	0	1	1
140265	Only Acquired	0	1	0
140274	Remained Negative	0	0	0
140276	Only Cleared	0	0	1
140278	Only Cleared	0	0	1
140279	Cleared Acquired	0	1	1
140280	Remained Negative	0	0	0
140286	Cleared Acquired	0	1	1
140287	Cleared Acquired	0	1	1
140288	Cleared Acquired Persisted	1	1	1
140289	Acquired Persisted	1	1	0
140290	Cleared Persisted	1	0	1
140291	Cleared Acquired	0	1	1
140292	Cleared Acquired	0	1	1
140295	Cleared Acquired	0	1	1
140297	Cleared Acquired	0	1	1
164791	Only Acquired	0	1	0
164792	Only Cleared	0	0	1
164793	Only Cleared	0	0	1
164802	Cleared Acquired Persisted	1	1	1
164803	Remained Negative	0	0	0
164804	Cleared Persisted	1	0	1
164805	Remained Negative	0	0	0
164806	Only Acquired	0	1	0
164807	Cleared Persisted	1	0	1
164808	Cleared Acquired	0	1	1
164809	Cleared Acquired Persisted	1	1	1
219791	Cleared Persisted	1	0	1
219792	Only Cleared	0	0	1
219793	Only Persisted	1	0	0
219794	Remained Negative	0	0	0
219795	Remained Negative	0	0	0
219796	Cleared Persisted	1	0	1
219797	Cleared Acquired	0	1	1
219798	Cleared Acquired Persisted	1	1	1
219799	Remained Negative	0	0	0
219800	Only Cleared	0	0	1
219802	Cleared Persisted	1	0	1
219803	Only Acquired	0	1	0
219805	Cleared Acquired Persisted	1	1	1
219807	Only Acquired	0	1	0
219808	Cleared Persisted	1	0	1
219810	Remained Negative	0	0	0
219811	Cleared Acquired Persisted	1	1	1
219812	Cleared Acquired	0	1	1
219813	Remained Negative	0	0	0
219814	Cleared Acquired Persisted	1	1	1
219815	Cleared Persisted	1	0	1
219816	Remained Negative	0	0	0
219820	Remained Negative	0	0	0
219821	Cleared Acquired Persisted	1	1	1
219822	Remained Negative	0	0	0
219823	Cleared Acquired	0	1	1
219824	Only Acquired	0	1	0
219825	Cleared Acquired	0	1	1
219826	Cleared Acquired Persisted	1	1	1
219827	Remained Negative	0	0	0
219828	Cleared Acquired Persisted	1	1	1
219830	Remained Negative	0	0	0
219831	Cleared Acquired Persisted	1	1	1
219832	Acquired Persisted	1	1	0
219833	Remained Negative	0	0	0
219834	Cleared Acquired Persisted	1	1	1
219835	Only Cleared	0	0	1
219838	Only Cleared	0	0	1
219839	Only Cleared	0	0	1
219840	Only Acquired	0	1	0
219841	Only Cleared	0	0	1
219843	Cleared Acquired	0	1	1
219844	Cleared Acquired	0	1	1
219845	Only Cleared	0	0	1
219846	Only Cleared	0	0	1
219847	Cleared Acquired Persisted	1	1	1
219849	Only Acquired	0	1	0
219850	Cleared Acquired	0	1	1
219851	Cleared Acquired	0	1	1
219852	Cleared Acquired Persisted	1	1	1
219853	Only Acquired	0	1	0
219854	Only Cleared	0	0	1
219855	Remained Negative	0	0	0
219856	Only Cleared	0	0	1
219857	Cleared Acquired	0	1	1
219858	Only Cleared	0	0	1
219859	Cleared Acquired	0	1	1
219860	Only Acquired	0	1	0
219861	Only Cleared	0	0	1
219862	Only Acquired	0	1	0
219863	Cleared Acquired	0	1	1
219864	Only Cleared	0	0	1
219865	Only Acquired	0	1	0
219867	Only Acquired	0	1	0
219868	Remained Negative	0	0	0
219869	Only Persisted	1	0	0
219870	Only Acquired	0	1	0
219871	Only Acquired	0	1	0
219872	Cleared Acquired	0	1	1
219873	Remained Negative	0	0	0
219874	Cleared Acquired	0	1	1
219876	Cleared Acquired	0	1	1
219877	Remained Negative	0	0	0
219878	Cleared Acquired	0	1	1
219879	Cleared Acquired	0	1	1
219880	Only Cleared	0	0	1
219881	Cleared Acquired	0	1	1
219882	Only Cleared	0	0	1
219883	Acquired Persisted	1	1	0
219884	Acquired Persisted	1	1	0
219885	Only Acquired	0	1	0
219886	Cleared Acquired	0	1	1
219889	Only Cleared	0	0	1
219890	Only Persisted	1	0	0
219891	Cleared Acquired Persisted	1	1	1
219892	Cleared Acquired Persisted	1	1	1
219893	Remained Negative	0	0	0
219894	Only Acquired	0	1	0
219895	Cleared Acquired Persisted	1	1	1
219896	Only Acquired	0	1	0
219897	Cleared Acquired	0	1	1
219899	Cleared Persisted	1	0	1
219901	Only Cleared	0	0	1
219902	Cleared Acquired	0	1	1
219903	Only Acquired	0	1	0
219904	Cleared Persisted	1	0	1
219905	Only Acquired	0	1	0
219906	Only Cleared	0	0	1
219907	Remained Negative	0	0	0
219908	Only Cleared	0	0	1
219909	Only Cleared	0	0	1
219910	Cleared Acquired	0	1	1
219911	Only Acquired	0	1	0
219915	Remained Negative	0	0	0
219916	Cleared Acquired Persisted	1	1	1
219918	Cleared Acquired Persisted	1	1	1
219919	Cleared Acquired Persisted	1	1	1
219921	Cleared Acquired	0	1	1
219922	Remained Negative	0	0	0
219923	Cleared Acquired Persisted	1	1	1
219924	Remained Negative	0	0	0
219925	Cleared Acquired	0	1	1
219926	Cleared Acquired Persisted	1	1	1
219928	Cleared Persisted	1	0	1
219929	Cleared Acquired Persisted	1	1	1
219930	Only Persisted	1	0	0
219931	Cleared Acquired	0	1	1
219932	Only Acquired	0	1	0
219933	Cleared Acquired	0	1	1
219935	Only Cleared	0	0	1
219936	Cleared Acquired	0	1	1
219937	Remained Negative	0	0	0
219940	Cleared Acquired	0	1	1
219941	Cleared Acquired	0	1	1
219942	Cleared Acquired Persisted	1	1	1
219943	Cleared Acquired Persisted	1	1	1
219944	Cleared Acquired Persisted	1	1	1
219945	Cleared Persisted	1	0	1
219946	Remained Negative	0	0	0
219947	Only Acquired	0	1	0
219949	Remained Negative	0	0	0
219950	Cleared Acquired Persisted	1	1	1
219951	Only Cleared	0	0	1
219952	Cleared Acquired	0	1	1
219953	Cleared Acquired	0	1	1
219954	Only Cleared	0	0	1
219955	Only Cleared	0	0	1
219956	Cleared Acquired	0	1	1
219957	Only Persisted	1	0	0
219958	Cleared Acquired Persisted	1	1	1
219959	Only Acquired	0	1	0
219960	Cleared Acquired Persisted	1	1	1
219962	Only Acquired	0	1	0
219963	Cleared Acquired	0	1	1
219964	Cleared Acquired	0	1	1
219965	Cleared Acquired	0	1	1
219966	Only Cleared	0	0	1
219967	Only Cleared	0	0	1
219968	Only Cleared	0	0	1
219969	Cleared Acquired Persisted	1	1	1
219970	Cleared Acquired	0	1	1
219971	Cleared Acquired	0	1	1
219972	Only Acquired	0	1	0
219974	Cleared Acquired Persisted	1	1	1
219975	Only Cleared	0	0	1
219976	Only Acquired	0	1	0
219977	Only Cleared	0	0	1
219978	Cleared Acquired Persisted	1	1	1
219979	Cleared Acquired	0	1	1
219980	Cleared Acquired	0	1	1
219981	Only Cleared	0	0	1
219982	Only Persisted	1	0	0
219983	Only Acquired	0	1	0
219984	Only Acquired	0	1	0
219985	Remained Negative	0	0	0
219986	Cleared Acquired Persisted	1	1	1
219987	Remained Negative	0	0	0
219988	Cleared Acquired Persisted	1	1	1
219990	Cleared Acquired	0	1	1
219991	Cleared Acquired	0	1	1
219993	Cleared Acquired	0	1	1
219995	Cleared Acquired Persisted	1	1	1
219996	Remained Negative	0	0	0
219997	Cleared Acquired	0	1	1
219998	Only Acquired	0	1	0
219999	Acquired Persisted	1	1	0
220001	Remained Negative	0	0	0
220002	Only Acquired	0	1	0
220003	Cleared Acquired	0	1	1
220004	Cleared Acquired	0	1	1
220005	Remained Negative	0	0	0
220006	Remained Negative	0	0	0
220007	Cleared Acquired Persisted	1	1	1
220009	Cleared Acquired	0	1	1
220010	Remained Negative	0	0	0
220011	Cleared Acquired	0	1	1
220012	Cleared Acquired	0	1	1
220013	Cleared Persisted	1	0	1
220014	Remained Negative	0	0	0
220016	Only Acquired	0	1	0
220017	Only Cleared	0	0	1
220018	Cleared Acquired Persisted	1	1	1
220019	Remained Negative	0	0	0
220020	Only Cleared	0	0	1
220021	Cleared Acquired Persisted	1	1	1
220022	Cleared Acquired Persisted	1	1	1
220023	Acquired Persisted	1	1	0
220025	Only Cleared	0	0	1
220026	Cleared Acquired Persisted	1	1	1
220027	Cleared Acquired	0	1	1
220028	Cleared Persisted	1	0	1
220029	Cleared Acquired Persisted	1	1	1
220030	Cleared Acquired	0	1	1
220031	Cleared Acquired Persisted	1	1	1
220032	Cleared Persisted	1	0	1
220033	Cleared Acquired	0	1	1
220034	Only Acquired	0	1	0
220035	Only Cleared	0	0	1
220036	Cleared Acquired Persisted	1	1	1
220037	Cleared Acquired	0	1	1
220038	Remained Negative	0	0	0
220040	Cleared Acquired Persisted	1	1	1
220041	Cleared Acquired	0	1	1
220042	Cleared Acquired	0	1	1
220043	Only Acquired	0	1	0
220044	Only Cleared	0	0	1
220045	Cleared Acquired Persisted	1	1	1
220046	Cleared Acquired Persisted	1	1	1
220047	Cleared Acquired	0	1	1
220048	Cleared Acquired	0	1	1
220049	Cleared Persisted	1	0	1
220050	Cleared Acquired	0	1	1
220051	Cleared Acquired	0	1	1
220052	Acquired Persisted	1	1	0
220053	Cleared Acquired	0	1	1
220054	Remained Negative	0	0	0
220055	Cleared Acquired Persisted	1	1	1
220056	Cleared Persisted	1	0	1
220057	Cleared Acquired Persisted	1	1	1
220058	Cleared Acquired Persisted	1	1	1
220060	Cleared Persisted	1	0	1
220061	Cleared Persisted	1	0	1
220062	Cleared Acquired	0	1	1
220063	Only Acquired	0	1	0
220064	Remained Negative	0	0	0
220065	Remained Negative	0	0	0
220066	Only Acquired	0	1	0
220067	Only Cleared	0	0	1
220068	Only Cleared	0	0	1
220069	Cleared Acquired	0	1	1
220070	Remained Negative	0	0	0
220071	Only Cleared	0	0	1
220072	Remained Negative	0	0	0
220073	Acquired Persisted	1	1	0
220074	Only Cleared	0	0	1
220075	Only Cleared	0	0	1
220076	Cleared Acquired	0	1	1
220077	Cleared Persisted	1	0	1
220078	Cleared Acquired Persisted	1	1	1
220080	Only Cleared	0	0	1
220081	Cleared Acquired Persisted	1	1	1
220082	Only Cleared	0	0	1
220083	Only Cleared	0	0	1
220085	Cleared Acquired	0	1	1
220086	Only Cleared	0	0	1
220087	Only Persisted	1	0	0
220088	Only Cleared	0	0	1
220089	Remained Negative	0	0	0
220090	Cleared Acquired	0	1	1
220093	Cleared Acquired	0	1	1
220094	Cleared Acquired Persisted	1	1	1
220095	Only Persisted	1	0	0
220096	Cleared Persisted	1	0	1
220097	Cleared Acquired	0	1	1
220098	Only Cleared	0	0	1
220099	Remained Negative	0	0	0
220100	Only Cleared	0	0	1
220101	Cleared Acquired	0	1	1
220102	Acquired Persisted	1	1	0
220103	Cleared Acquired	0	1	1
220104	Cleared Acquired	0	1	1
220105	Cleared Acquired	0	1	1
220106	Cleared Acquired	0	1	1
220107	Remained Negative	0	0	0
220108	Cleared Acquired Persisted	1	1	1
220109	Cleared Persisted	1	0	1
220110	Cleared Acquired Persisted	1	1	1
220112	Cleared Acquired Persisted	1	1	1
220114	Cleared Acquired Persisted	1	1	1
220118	Cleared Persisted	1	0	1
220119	Only Cleared	0	0	1
220120	Cleared Persisted	1	0	1
220121	Only Cleared	0	0	1
220123	Cleared Acquired Persisted	1	1	1
220124	Cleared Acquired	0	1	1
220127	Cleared Acquired	0	1	1
220128	Only Cleared	0	0	1
220129	Cleared Acquired	0	1	1
220130	Remained Negative	0	0	0
220131	Remained Negative	0	0	0
220134	Cleared Persisted	1	0	1
220135	Cleared Acquired	0	1	1
220136	Cleared Acquired Persisted	1	1	1
220137	Only Acquired	0	1	0
220138	Cleared Acquired Persisted	1	1	1
220140	Only Persisted	1	0	0
220141	Only Cleared	0	0	1
220142	Cleared Acquired Persisted	1	1	1
220143	Only Cleared	0	0	1
220144	Remained Negative	0	0	0
220145	Cleared Acquired Persisted	1	1	1
220146	Cleared Acquired Persisted	1	1	1
220147	Cleared Acquired Persisted	1	1	1
220148	Only Acquired	0	1	0
220149	Remained Negative	0	0	0
220150	Cleared Acquired	0	1	1
220151	Acquired Persisted	1	1	0
220152	Only Cleared	0	0	1
220153	Cleared Acquired	0	1	1
220154	Acquired Persisted	1	1	0
220156	Cleared Acquired Persisted	1	1	1
220158	Acquired Persisted	1	1	0
220159	Cleared Acquired Persisted	1	1	1
220160	Only Acquired	0	1	0
220161	Cleared Persisted	1	0	1
220163	Remained Negative	0	0	0
220164	Cleared Acquired	0	1	1
220165	Cleared Acquired	0	1	1
220166	Only Cleared	0	0	1
220167	Cleared Acquired	0	1	1
220168	Only Acquired	0	1	0
220169	Cleared Acquired	0	1	1
220171	Cleared Acquired	0	1	1
220172	Cleared Persisted	1	0	1
220173	Cleared Acquired Persisted	1	1	1
220174	Only Persisted	1	0	0
220175	Cleared Acquired	0	1	1
220176	Cleared Acquired Persisted	1	1	1
220177	Cleared Persisted	1	0	1
220178	Cleared Acquired	0	1	1
220179	Cleared Acquired	0	1	1
220180	Only Cleared	0	0	1
220181	Only Cleared	0	0	1
220182	Cleared Acquired	0	1	1
220183	Only Cleared	0	0	1
220184	Cleared Acquired	0	1	1
220185	Cleared Acquired	0	1	1
220186	Only Cleared	0	0	1
220187	Only Cleared	0	0	1
220189	Acquired Persisted	1	1	0
220190	Cleared Acquired	0	1	1
220191	Only Cleared	0	0	1
220194	Only Acquired	0	1	0
220195	Cleared Acquired Persisted	1	1	1
220196	Cleared Acquired	0	1	1
220198	Only Cleared	0	0	1
220199	Only Cleared	0	0	1
220200	Only Persisted	1	0	0
220201	Only Cleared	0	0	1
220202	Cleared Acquired	0	1	1
220203	Only Persisted	1	0	0
220204	Cleared Acquired	0	1	1
220205	Cleared Acquired	0	1	1
220206	Cleared Acquired	0	1	1
220207	Remained Negative	0	0	0
220209	Cleared Persisted	1	0	1
220210	Cleared Acquired	0	1	1
220211	Only Cleared	0	0	1
220212	Cleared Acquired	0	1	1
220213	Cleared Acquired	0	1	1
220214	Only Cleared	0	0	1
220215	Cleared Acquired Persisted	1	1	1
220216	Cleared Persisted	1	0	1
220218	Cleared Acquired	0	1	1
220219	Cleared Acquired	0	1	1
220220	Remained Negative	0	0	0
220221	Only Acquired	0	1	0
220222	Only Persisted	1	0	0
220223	Only Persisted	1	0	0
220224	Cleared Acquired	0	1	1
220225	Cleared Acquired	0	1	1
220226	Only Acquired	0	1	0
220227	Only Acquired	0	1	0
220228	Only Acquired	0	1	0
220229	Only Acquired	0	1	0
220230	Cleared Acquired	0	1	1
220231	Only Cleared	0	0	1
220232	Only Cleared	0	0	1
220233	Only Acquired	0	1	0
220234	Cleared Acquired	0	1	1
220235	Only Acquired	0	1	0
220236	Cleared Acquired Persisted	1	1	1
220237	Acquired Persisted	1	1	0
220238	Cleared Persisted	1	0	1
220239	Remained Negative	0	0	0
220240	Cleared Acquired	0	1	1
220241	Cleared Acquired Persisted	1	1	1
220242	Only Cleared	0	0	1
220243	Cleared Persisted	1	0	1
220244	Only Cleared	0	0	1
220245	Cleared Acquired Persisted	1	1	1
220246	Cleared Acquired	0	1	1
220248	Only Cleared	0	0	1
220249	Remained Negative	0	0	0
220251	Only Acquired	0	1	0
220252	Only Acquired	0	1	0
220253	Only Cleared	0	0	1
220254	Remained Negative	0	0	0
220255	Only Acquired	0	1	0
220256	Cleared Persisted	1	0	1
220259	Only Cleared	0	0	1
220260	Remained Negative	0	0	0
220261	Only Cleared	0	0	1
220262	Only Acquired	0	1	0
220265	Only Cleared	0	0	1
220266	Only Acquired	0	1	0
220267	Cleared Persisted	1	0	1
220268	Remained Negative	0	0	0
220269	Remained Negative	0	0	0
220270	Only Persisted	1	0	0
220271	Acquired Persisted	1	1	0
220272	Cleared Persisted	1	0	1
220273	Only Cleared	0	0	1
220274	Remained Negative	0	0	0
220275	Only Persisted	1	0	0
220276	Only Acquired	0	1	0
220278	Acquired Persisted	1	1	0
220280	Cleared Acquired	0	1	1
220281	Only Persisted	1	0	0
220282	Remained Negative	0	0	0
220283	Cleared Acquired	0	1	1
220285	Only Cleared	0	0	1
220286	Remained Negative	0	0	0
220287	Cleared Persisted	1	0	1
220288	Only Cleared	0	0	1
220289	Cleared Acquired	0	1	1
220291	Cleared Acquired	0	1	1
220292	Only Persisted	1	0	0
220293	Remained Negative	0	0	0
220294	Remained Negative	0	0	0
220295	Only Acquired	0	1	0
220296	Only Persisted	1	0	0
220297	Cleared Acquired	0	1	1
220298	Remained Negative	0	0	0
220299	Cleared Acquired	0	1	1
220300	Only Persisted	1	0	0
220301	Cleared Acquired	0	1	1
220302	Only Cleared	0	0	1
220303	Cleared Persisted	1	0	1
220304	Cleared Acquired Persisted	1	1	1
220305	Acquired Persisted	1	1	0
220306	Acquired Persisted	1	1	0
220307	Only Acquired	0	1	0
220308	Cleared Acquired	0	1	1
220309	Cleared Acquired	0	1	1
220310	Acquired Persisted	1	1	0
220311	Remained Negative	0	0	0
220312	Only Cleared	0	0	1
220313	Cleared Acquired Persisted	1	1	1
220314	Only Acquired	0	1	0
220315	Only Acquired	0	1	0
220317	Cleared Acquired	0	1	1
220318	Remained Negative	0	0	0
220319	Cleared Acquired Persisted	1	1	1
220320	Only Acquired	0	1	0
220322	Remained Negative	0	0	0
220324	Only Acquired	0	1	0
220325	Cleared Acquired Persisted	1	1	1
220326	Cleared Acquired	0	1	1
220328	Cleared Acquired Persisted	1	1	1
220330	Remained Negative	0	0	0
220331	Cleared Acquired	0	1	1
220332	Cleared Persisted	1	0	1
220333	Only Cleared	0	0	1
220334	Cleared Acquired	0	1	1
220335	Cleared Acquired Persisted	1	1	1
220336	Remained Negative	0	0	0
220337	Cleared Acquired	0	1	1
220339	Cleared Persisted	1	0	1
220341	Cleared Acquired	0	1	1
220342	Only Cleared	0	0	1
220343	Cleared Acquired	0	1	1
220345	Only Cleared	0	0	1
220346	Only Cleared	0	0	1
220347	Cleared Acquired	0	1	1
220348	Cleared Acquired Persisted	1	1	1
220350	Cleared Acquired	0	1	1
220351	Cleared Acquired Persisted	1	1	1
220352	Cleared Acquired	0	1	1
220353	Cleared Acquired	0	1	1
220355	Remained Negative	0	0	0
220356	Remained Negative	0	0	0
220357	Cleared Acquired	0	1	1
220358	Acquired Persisted	1	1	0
220359	Remained Negative	0	0	0
220360	Remained Negative	0	0	0
220361	Only Persisted	1	0	0
220362	Only Acquired	0	1	0
220363	Remained Negative	0	0	0
220364	Only Acquired	0	1	0
220365	Remained Negative	0	0	0
220367	Remained Negative	0	0	0
220368	Remained Negative	0	0	0
220369	Cleared Acquired	0	1	1
220371	Only Cleared	0	0	1
220374	Cleared Acquired Persisted	1	1	1
220375	Cleared Acquired	0	1	1
220376	Only Acquired	0	1	0
220377	Only Cleared	0	0	1
220378	Cleared Acquired Persisted	1	1	1
220379	Only Cleared	0	0	1
220380	Only Cleared	0	0	1
220381	Cleared Acquired	0	1	1
220383	Only Cleared	0	0	1
220385	Cleared Persisted	1	0	1
220386	Remained Negative	0	0	0
220387	Remained Negative	0	0	0
220388	Only Cleared	0	0	1
220389	Remained Negative	0	0	0
220390	Cleared Acquired Persisted	1	1	1
220391	Cleared Acquired Persisted	1	1	1
220392	Only Acquired	0	1	0
220393	Only Acquired	0	1	0
220394	Cleared Acquired Persisted	1	1	1
220395	Cleared Acquired Persisted	1	1	1
220396	Cleared Acquired	0	1	1
220397	Cleared Acquired Persisted	1	1	1
220398	Cleared Acquired	0	1	1
220399	Cleared Acquired Persisted	1	1	1
220400	Cleared Acquired Persisted	1	1	1
220401	Cleared Acquired	0	1	1
220402	Cleared Acquired	0	1	1
220403	Cleared Persisted	1	0	1
220404	Cleared Persisted	1	0	1
220406	Only Cleared	0	0	1
220407	Remained Negative	0	0	0
220408	Only Cleared	0	0	1
220409	Cleared Persisted	1	0	1

## Sheet: Figure 4a cytokines
PID	baseline_hpv	nBASIC_FGF	nEOTAXIN	nG_CSF	nGM_CSF	nIFN_G	nIL_10	nIL_12P70	nIL_13	nIL_15	nIL_17A	nIL_1B	nIL_1RA	nIL_2	nIL_4	nIL_5	nIL_6	nIL_7	nIL_8	nIL_9	nIP_10	nMCP_1	nMIP_1A	nMIP_1B	nPDGF_BB	nRANTES	nTNF_A	nVEGF	nCTACK	nGRO_A	nHGF	nIFN_A2	nIL_12P40	nIL_16	nIL_18	nIL_1A	nIL_2RA	nIL_3	nLIF	nM_CSF	nMCP_3	nMIF	nMIG	nSCF	nSCGF_B	nSDF_1A	nTNF_B	nTRAIL	nB_NGF
139790	1	1.25212	-1	0.83632	2.18027	0.97818	0.91855	0.94399	-0.88606	1.21564	1.18156	0.73239	4.01642	0.549	-1.09691	-2.30103	-0.10791	-0.65758	2.24197	0.25527	1.40841	0.87506	-0.40894	0.55871	0.41664	0.83315	0.57864	2.01687	1.41296	2.51339	1.60681	1.32263	2.71641	1.73672	2.29453	1.81318	1.46419	2.08618	1.11893	1.44498	1.7605	3.12622	1.56914	0.70243	2.58343	2.09472	0.85491	1.57229	-2.30103
139791	1	1.38346	0.53529	1.93389	2.00565	1.79595	1.56961	2.01182	0.60423	1.21352	1.21854	1.3518	3.9392	0.45179	-0.16749	-0.60206	0.65514	0.58995	3.19579	0.77815	2.10298	1.18949	0.21219	0.57171	1.08171	1.18696	0.87564	2.82518	1.31848	3.96397	1.85594	1.4929	2.63059	1.54518	2.79757	2.14139	1.51733	2.26278	1.45362	1.87495	1.22789	3.99882	3.54976	1.26998	2.13332	2.20927	0.84819	1.64895	0.54777
139793	1	1.23704	0.39445	2.98979	2.07478	1.77815	1.0406	1.58184	0.39794	0.26951	1.15685	1.65418	3.98812	0.716	-0.20761	-2.30103	-0.39794	0.22531	4.06246	0.80889	3.04275	1.89226	0.10037	1.82276	0.94939	1.03141	0.59439	2.92131	1.31555	3.16547	1.79789	1.15137	2.49642	1.70432	1.26482	2	1.52905	1.99555	0.95036	1.45086	1.71667	3.10833	2.80301	0.84572	2.96143	1.89686	0.59218	1.00604	-0.4437
139794	1	1.48216	0.89873	2.76329	1.6988	1.90913	1.76365	2.41105	0.6561	-1.52288	1.25696	2.24209	3.99463	-2.30103	-0.12494	-1.22185	0.9154	0.65992	4.86836	1.21564	3.30431	1.17056	0.28556	1.6217	1.03902	1.00945	1.21906	3.42869	1.26387	4.885	2.92194	1.38757	2.63941	1.63719	2.30412	2.92596	1.46285	2.22724	1.45682	2.16693	1.10037	3.10496	3.91183	1.30643	2.06393	2.20232	0.90956	1.46909	0.42651
139795	1	1.35257	-1.60206	1.68233	1.96544	1.52582	1.49748	1.70544	0.27875	1.26102	1.10312	0.6561	3.81417	0.233	-0.4437	-0.60206	0.38561	0.52763	2.46802	0.7348	2.31846	1.15625	0.20412	1.02694	1.03902	0.97081	0.82543	2.51651	1.25164	2.58156	1.91882	1.38757	2.53434	1.52009	2.76017	1.78824	1.40192	2.23573	1.38632	1.72981	1.14239	4.01611	2.47861	0.99564	2.20691	1.93029	0.71181	1.52297	0.42651
139796	0	0.89653	-0.92082	1.00043	1.76745	1.05729	0.26482	0.77305	-0.38722	0.28556	0.96284	1.5311	3.39478	0.22272	-0.56864	-1.30103	0.11059	-0.49485	-0.03152	-0.07572	1.27898	0.48001	-0.61979	0.53782	0.44091	0.02531	0.44091	1.97516	1.36773	1.3019	1.3294	1.36698	2.54919	1.29623	1.64375	1.42602	1.1685	1.77561	1.00518	1.40088	1.14082	2.47219	2.31275	-0.42022	0.20412	2.02412	0.38202	0.5955	-0.4318
139797	0	0.97727	-0.92082	1.29092	1.83689	1.43791	0.72509	1.56597	0.53148	-0.284	0.93095	0.43136	4.30107	-0.24413	-0.4318	-0.85387	-0.18046	0.14613	2.01132	0.34242	1.83809	0.95328	-0.5376	0.56348	0.71012	0.44091	0.53908	2.64155	1.45163	2.59551	1.64375	1.38757	2.41772	1.26741	2.56733	1.90542	1.30471	1.9285	1.21458	1.80564	1.29358	3.69438	1.85522	-2	0.20412	2.19287	0.40483	1.29447	-0.29243
139798	1	1.58535	1.34361	2.607	1.94409	2.23442	2.06648	2.49951	0.85794	0.66181	1.57978	2.71746	4.15947	0.66464	0.28103	1.36493	1.19201	0.96095	5.97761	1.21564	2.62623	1.3296	0.51188	1.37639	1.54925	1.79539	1.61023	3.65808	1.86201	3.28422	3.53557	1.8657	2.99972	2.1478	3.98257	4.2234	2.24692	2.89799	2.08679	2.93192	1.76649	4.46356	4.06051	1.77793	3.05304	2.31534	1.53605	2.45861	1.32222
139801	1	1.34694	0.02938	3.99015	2.06036	1.42275	1.07628	1.41531	0.26007	1.0216	1.30899	1.6744	4.0707	0.58092	-0.38722	-0.4318	2.04953	0.33244	2.97918	0.58546	2.75664	1.97474	0.35603	1.96478	1.13735	1.59616	1.04805	2.49042	1.4257	3.61866	2.35715	1.39915	2.66331	1.8884	2.41007	2.22181	1.50974	2.10745	1.10415	1.53364	1.90628	3.36173	2.82558	1.06371	3.29774	2.15491	0.58883	1.80346	-2.30103
139802	1	1.46598	1.21643	3.45864	1.87227	2.08632	1.60369	1.97021	0.49693	1.10449	1.4079	2.21919	3.87154	0.64345	0.18184	-1.22185	1.74889	0.3927	3.48757	1.03782	3.25612	1.23679	0.48287	1.49443	1.45788	1.81981	1.56312	2.82387	1.06258	3.20439	2.93905	1.41111	2.4871	1.66717	2.01799	2.2381	1.10072	2.08138	1.22763	1.8262	0.92324	4.02408	3.53468	1.10209	2.35497	2.0114	0.56703	1.29776	0.04532
139803	1	1.43393	0.16435	2.35904	2.16661	1.5061	1.09968	1.14675	0.56585	1.09272	1.479	1.22115	4.42486	0.61172	-0.30103	0.26245	0.90037	0.37658	2.59398	0.65418	2.48858	1.21775	0.08991	0.92376	0.95036	1.5168	1.03981	2.0944	1.90827	3.30147	2.25761	1.69897	2.92276	2.17653	3.67273	2.37614	1.98005	2.57807	1.67697	1.74005	1.88513	3.44526	2.58598	1.2982	3.13039	2.53899	0.94547	2.25609	1.21932
139805	1	1.34439	0.89873	2.07628	1.9976	1.73775	1.68015	2.21672	0.54531	1.24055	1.27485	0.90687	4.1612	0.53148	-0.18709	-0.60206	0.45484	0.87737	2.42192	0.74586	3.83796	1.273	0.23805	0.56937	1.65629	1.81438	0.92065	2.98715	1.97197	2.39014	2.55496	1.93141	3.13749	2.24991	5.09497	2.64122	2.37689	3.01157	2.09892	2.70155	1.89326	3.80214	4.17502	1.90693	3.19085	2.35407	1.50853	2.62923	1.42732
139806	1	1.09237	0.48572	1.9697	1.8607	1.49346	0.71433	1.52699	0.44871	0.41996	1.10823	2.11697	3.9671	0.43136	-0.23657	-0.60206	0.41996	0.14613	2.49118	0.47276	1.37328	0.67486	-0.05552	0.92117	0.71012	0.56585	0.87332	2.61912	1.45163	1.75838	2.52798	1.28691	2.39366	1.30449	1.65629	2.35681	1.21827	1.7732	1.22479	2.0864	1.1726	2.41567	1.99817	-2	0.20412	2.05365	0.57287	1.06856	-0.46852
139808	1	1.28421	0.44871	1.96834	2.02102	1.5799	1.58501	2.10609	0.43297	1.03782	0.60638	0.80346	4.00246	0.34242	-0.4437	-1.22185	0.29226	0.24055	2.12639	0.58659	3.40812	1.39094	0.12385	0.25042	1.78519	-0.65758	0.53782	2.90661	1.77619	1.89818	2.25489	1.79927	2.95542	2.00839	3.91704	2.09047	2.07802	2.78253	1.84261	2.68241	1.70122	2.62712	3.56336	1.56086	2.88678	2.14755	1.22376	2.29942	1.12646
139809	0	1.36455	0.943	2.46485	1.98726	1.82171	1.74593	2.30348	0.71096	0.93197	1.01326	1.73239	4.0436	0.42975	-0.10237	-0.0655	0.66087	0.81757	2.8424	0.84136	3.29653	1.38093	0.25768	0.67669	1.60767	1.27091	1.09447	3.24174	1.57967	3.28622	2.78032	1.6287	2.78171	1.83104	3.35929	2.86067	1.84702	2.57108	1.70646	2.46544	1.48982	4.32498	3.47155	1.37694	2.64313	2.19518	1.10857	2.0447	0.89542
139810	1	1.32879	-0.31876	1.88542	2.15336	1.29513	0.97313	1	-0.01773	1.2052	1.39794	0.85854	4.11367	0.51455	-0.40894	0.0569	0.52634	0.07188	2.41	0.49969	1.54283	0.99255	0.0569	1.00475	0.65706	0.97081	0.95182	1.99647	1.54307	2.44621	1.47813	1.39915	2.77468	1.76768	2.67185	1.91004	1.58726	2.17295	1.13767	1.39863	1.7113	3.15274	2.48473	0.88252	2.55134	2.15491	0.40654	1.71248	-2.30103
139811	0	1.26834	-1.60206	2.00458	2.00251	1.46165	1.28194	1.15106	0.03743	1.27485	0.92686	1.19921	3.68332	0.35603	-0.3098	-1.22185	0.56937	0.32428	2.34782	0.34635	2.50432	1.4627	0.15534	0.75282	0.76042	1.06371	0.82543	1.86906	1.1807	3.23056	1.87233	1.33183	2.54718	1.38489	2.43726	1.49886	1.2938	2.23009	1.26079	1.85962	1.10037	3.84009	2.85845	0.9196	0.72099	2.06565	0.74586	1.18667	0.14301
139812	0	1.34104	0.08279	1.53681	2.21498	1.22401	0.96567	1.33021	-0.284	1.41547	1.27462	0.14922	3.9713	0.76716	-0.67778	-0.4318	0.33041	-0.39794	1.98087	0.48001	2.76683	1.01953	-0.37675	0.57403	0.44871	0.94841	0.69636	2.37311	1.2052	1.56667	1.07664	1.21958	2.35906	1.1807	2.37607	1.00647	1.01115	1.86368	0.55267	0.70586	1.89031	2.62296	2.6037	0.25285	2.1428	1.96614	-1.52288	-1.82391	-2.30103
139813	1	1.38166	0.89265	2.63309	1.82872	1.79768	0.64542	1.21139	0.5092	0.7796	1.90773	2.25515	3.82882	0.68842	-0.00436	-0.52288	0.89154	0.36361	2.5389	0.78746	1.64424	0.9058	0.35025	1.31681	1.01072	0.72099	1.26174	2.37014	1.4188	2.46309	2.41214	1.38757	2.30481	1.76103	1.80584	2.40061	1.27784	1.88711	1.21458	1.57043	1.1726	3.43154	3.09981	0.61909	0.20412	2.19287	0.35025	1.94221	-0.22915
139817	1	1.40807	0.53529	2.24613	1.97035	1.87887	1.70834	2.28074	0.6981	1.12189	1.13704	2.18534	3.86477	0.47276	-0.14267	0.53656	0.6721	0.734	2.72412	0.67302	1.7402	1.1758	0.40312	0.56937	1.12905	0.37291	1.2403	3.12829	1.39672	2.02173	3.00834	1.5412	2.54898	1.66717	2.83153	3.82743	1.63739	2.39222	1.68646	2.63011	1.24254	2.04454	2.43856	1.14082	2.16426	1.91924	1.44948	2.21149	0.64246
139818	1	1.30963	0.41664	2.74328	2.17348	1.10312	0.99826	1.35927	-0.284	0.96942	1.33041	1.40088	4.10357	0.43297	-0.67778	-3	1.18893	-0.14874	2.75643	0.57287	2.67159	1.2634	-0.20066	1.16761	0.81823	1.21431	0.72997	2.52922	1.63518	2.57618	2.39242	1.49886	2.62091	1.90784	2.92967	2.0966	1.73175	2.29563	1.31576	1.61098	2.00975	3.05145	2.87075	1.08422	2.76404	2.28083	0.92273	1.78958	-2.30103
139823	1	1.47683	0.84634	2.80631	1.89098	1.90913	1.48813	1.78068	0.55751	1.09167	1.23172	1.8001	3.83689	0.4624	-0.09691	0.13672	1.40209	0.62634	2.69453	1.17114	3.05993	1.26647	0.67394	1.49471	1.02776	0.95617	1.29842	2.5052	1.14675	4.205	2.56944	1.36135	2.37849	1.8236	2.62853	1.73022	1.36829	2.05614	1.31027	1.77779	0.99432	3.78923	2.74677	0.99564	2.16426	2.20232	0.56703	1.49707	0.32222
139826	0	1.54357	1.12613	2.53191	2.0293	1.93692	1.66323	1.80767	0.53148	1.28914	1.52075	2.34296	4.45653	0.65128	0.0086	0.26245	1.22011	0.69108	3.15772	1.25959	2.75454	1.34262	0.62325	1.79775	1.26411	1.53186	1.41697	2.61312	1.1807	3.52011	3.01712	1.33706	2.46574	2.24991	2.40295	2.37321	1.35965	2.10897	1.34163	1.78888	0.96095	4.38027	3.05483	1.02531	2.24578	2.09965	0.71181	1.32797	0.18469
139827	1	1.48473	0.943	3.06241	1.9221	1.90913	1.52127	1.86183	0.39794	1.11227	1.16879	1.63134	3.99233	0.44091	-0.07058	-0.60206	1.58535	0.60853	2.81459	0.90417	3.0381	1.58365	0.38382	1.38721	1.08171	0.94101	1.27989	2.69067	1.14675	3.55422	2.83827	1.39164	2.50742	1.56098	2.5618	2.14016	1.31345	2.14189	1.32838	2.01808	0.69723	4.15181	2.9208	0.96379	2.06393	2.1685	0.77815	1.16406	0.22531
139828	0	1.41896	0.18469	1.77422	1.78739	1.6909	0.36361	0.93952	0.14613	0.65896	1.86213	0.51983	3.4019	0.59988	-0.14874	-0.69897	0.33244	0.07918	1.276	0.66181	1.56455	0.76193	0.05308	0.8109	0.74586	0.70586	0.91116	2.02526	1.38202	1.65514	1.27898	1.25212	2.27905	1.12254	1.29248	1.84342	1.01536	1.70893	1.14799	1.43169	1.09167	2.27335	2.10921	-2	0.20412	2.05365	0.40483	0.92117	-0.74473
139829	1	1.3566	0.74819	3.12787	1.869	1.84572	1.43537	1.54654	0.3032	1.26245	1.12057	1.56714	3.70605	0.44091	-0.06048	-0.0655	2.01745	0.72016	2.88164	0.79865	2.65396	1.30621	0.73078	1.21854	0.92376	0.70586	1.29842	2.3731	0.94101	3.83795	2.6865	1.20385	2.37849	1.80441	2.11153	1.34479	1.20656	1.92381	1.16554	1.70783	0.45025	3.56797	2.63506	0.96379	2.84356	2.17641	0.21219	-1.69897	0.04532
139831	1	1.81104	1.42991	3.19487	1.69329	2.44688	1.64118	2.1983	0.58771	-1.52288	1.79253	3.61295	3.94101	0.80821	0.47567	0.53656	1.69644	0.77159	5.97761	1.13098	3.82396	1.83359	0.65321	1.16938	1.60228	2.17699	2.06221	3.3745	1.52994	4.50996	3.74007	1.54986	2.87028	1.97506	2.81199	3.86241	1.76693	2.46917	1.64542	2.55406	1.29513	3.20449	4.42248	1.55315	3.43277	2.20232	1.15685	2.12372	0.70842
139834	1	1.45179	1.18893	3.16822	1.87274	2.0498	1.73957	2.06996	0.67578	1.32469	1.37291	2.06224	3.94342	0.53148	0.12385	0.31175	1.45439	0.74663	2.79261	0.92686	1.94988	1.27944	0.45179	1.25696	1.15473	1.02119	1.50461	2.95391	1.06258	3.30929	2.37885	1.31006	2.39435	1.49318	1.95631	2.60493	1.20656	2.08138	1.31952	2.05181	0.99432	3.85253	2.87214	0.9196	1.18893	2.10998	0.76268	0.65706	0.09691
139835	1	1.29425	0.1271	1.98227	1.86806	1.62655	1.52994	1.77815	0.27875	0.80072	0.92686	1.23955	3.87695	0.15534	-0.37675	-0.60206	0.47422	0.3927	2.72118	0.66652	3.50794	1.12352	0.23045	1.04999	1.05038	0.77305	0.87564	2.6002	1.55811	3.04201	2.23598	1.63769	2.7722	1.81987	3.15978	1.56891	1.81578	2.51174	1.64953	2.11774	1.41531	4.23459	3.3063	1.36192	2.51536	2.11992	1.00173	1.99392	0.81624
139838	0	1.26364	1.19368	2.89157	1.6826	1.83187	0.74974	1.68869	0.54158	0.5682	1.06108	1.78965	3.79924	0.60746	0.01284	-0.33724	0.31175	0.57978	2.08113	0.8055	1.73464	1.58704	0.2014	1.8815	0.99826	0.74351	0.95761	2.87181	1.35218	1.68278	2.5025	1.43233	2.49667	1.39707	1.59306	2.7484	1.26387	1.91094	1.1232	2.57753	1.18441	2.70016	3.05663	0.78462	3.36954	1.99255	0.40824	0.12385	-0.4318
139839	1	1.35851	-1	2.26848	2.14305	1.27277	1.01912	1.18837	0.24304	1.19673	1.37033	0.25042	4.34503	0.60206	-0.45593	0.02119	0.57978	0.11059	2.32445	0.46389	1.88795	0.88818	-0.16115	0.84634	0.69984	1.1427	0.76042	2.26867	1.49094	3.21123	1.47813	1.36436	2.55352	1.66389	2.74916	1.6756	1.46419	2.11254	1.01072	1.22479	1.63719	3.12574	2.50983	0.83059	2.38653	2.15491	0.11727	1.44793	-2.30103
139843	0	1.27898	-1.60206	2.19114	1.96506	1.46165	1.45255	1.64719	0.3032	1.22968	0.86688	0.63043	3.88626	0.26717	-0.42022	-0.0655	0.96473	0.24055	2.21248	0.43457	2.3848	1.3296	0.13354	0.38561	0.65992	0.48144	0.92065	2.38079	1.26387	3.6219	1.83046	1.70001	2.59011	1.51135	2.72654	1.67154	1.42553	2.22438	1.3543	1.93671	1.14239	3.73466	2.40107	0.98	1.87944	2.18027	0.74586	1.53122	0.32222
139846	1	1.47654	1.3948	3.20621	1.96473	2.1767	1.58872	2.00095	0.55991	-0.00436	1.40002	2.63952	3.44955	0.62014	0.26482	1.23905	1.61763	0.7185	3.03855	0.80956	1.62263	1.26126	0.58771	0.86332	1.30899	1.1313	1.88138	2.87309	1.41647	2.98276	3.13323	1.39724	2.14594	1.96628	2.59062	2.95286	1.57944	2.23523	2.51843	2.09117	1.04218	4.48064	1.87581	0.96661	1.86534	2.11518	1.03743	1.87967	0.63246
139848	1	1.46045	1.16938	3.15272	1.96581	2.08632	1.57089	1.81124	0.54531	0.99078	1.51441	2.50225	3.97402	0.67117	0.16435	-0.60206	1.68904	0.72016	3.2712	1.13577	3.29301	1.21748	0.75282	1.58354	1.49554	2.55983	1.55303	2.66833	1.81478	5.18853	3.40191	1.92049	2.98211	2.5891	4.03394	2.56369	2.12872	2.84831	1.91677	2.05246	1.71867	4.16725	3.72526	1.65137	3.19085	2.37722	1.2615	2.48376	1.2388
139849	0	1.52375	0.48144	2.07092	2.13682	1.61448	1.09968	1.41397	0.7679	1.16938	1.52114	1.21484	4.2807	0.71933	-0.24413	0.39445	1.04961	0.4843	2.77754	0.72673	1.81285	1.00043	0.40993	1.24155	1.27231	1.15927	1.25212	2.44373	-0.54516	1.45378	0.1271	-0.66756	0.1271	-0.03621	0.98811	0.7839	-1.22185	-1.60206	-3	0.70586	-1.25964	1.99852	-0.9393	-1.82391	0.13988	0.5849	-1.52288	-1.82391	-2.30103
139856	0	1.41896	0.79029	2.81127	1.79713	1.74803	0.71181	1.53706	0.58659	0.68034	1.87454	1.77166	4.01878	0.57978	-0.06048	0.32015	1.31806	0.53908	2.45548	0.75205	1.48515	1.11528	-0.00436	0.8704	1.52647	1.10003	1.086	2.81612	1.66586	1.79837	3.26578	1.64207	2.43372	1.66969	3.16245	2.43276	1.52297	2.18298	1.98668	2.61197	1.60863	4.44744	1.93278	1.15534	2.35058	2.36844	0.60638	2.23707	0.17609
139865	1	1.50691	1.40071	3.55404	1.84292	2.11614	1.54827	1.77254	0.54654	1.11261	1.4178	1.95785	3.89409	0.74507	0.29667	0.46389	1.97594	0.60314	3.15855	1.10346	3.31861	1.45056	0.48001	1.43104	1.45025	2.24824	1.67357	2.50522	1.16197	3.80722	2.47601	1.4143	2.5895	1.82099	2.13011	2.02078	1.39637	2.32168	1.42193	1.96099	1.24204	3.62292	3.64861	1.36436	2.41494	2.20876	0.68931	1.7629	0.42488
139866	1	1.77232	1.4178	2.48127	2.00681	2.17202	1.75534	2.25792	0.66932	-1.52288	1.67201	5.42837	3.96867	0.6637	0.41996	-0.69897	0.83632	0.83251	4.60114	1.10924	3.4573	1.47012	0.65801	1.20898	1.32552	1.96014	1.86911	3.46328	1.43361	3.90147	3.44706	1.5302	2.76367	1.72689	1.7632	3.16403	1.77916	2.39	1.60379	2.37258	1.21005	3.11664	5.61838	1.75051	2.81808	2.20507	1.08743	1.90634	0.78462
139867	1	0.97727	-0.92082	1.77822	1.82659	1.19479	0.54158	1.26198	0.08636	0.06819	0.97864	0.26717	3.65104	0.13672	-0.49485	-1.04576	-0.284	-0.0655	1.66502	0.26245	1.92189	0.71012	-0.79588	0.68485	0.46538	0.29003	0.4456	2.33534	1.38202	1.68079	1.64375	1.34301	2.3986	1.17811	0.65225	2.04995	1.18469	1.84061	1.08243	1.861	1.1726	2.45375	2.94334	0.31806	0.20412	1.92952	0.46389	0.97589	-0.58503
139868	1	1.40002	1.2615	2.5722	2.03475	1.86688	1.59017	1.99061	0.69984	1.19479	1.20303	1.37328	3.94953	0.58206	-0.04096	-0.69897	1.26102	0.64542	2.32222	0.97359	3.72814	1.37731	0.30103	1.28171	1.63458	2.69391	1.16406	2.77718	1.23172	2.94654	2.29695	1.41027	2.59284	1.90907	2.19346	1.76283	1.50596	2.19695	1.35774	1.84286	1.06819	3.89871	3.72612	1.44279	2.53284	2.03655	0.49831	1.53567	0.54158
139874	1	1.42553	1.63988	3.5815	1.79969	2.14142	0.75815	1.68975	0.54654	0.66276	1.65667	3.08813	4.34377	1.0465	0.3784	-0.4437	2.73769	0.44716	2.61653	1.0976	2.31481	1.83942	1.3126	2.45028	1.31027	0.91381	1.5945	2.75834	1.45667	1.56867	3.45182	1.62931	2.11843	1.9966	2.91641	2.55001	1.85211	2.20273	1.31175	2.27841	1.5934	3.50346	3.42728	1.19285	0.20412	2.29201	0.69373	1.42684	0.13354
139880	1	1.47654	1.33586	3.175	1.97095	2.09353	1.63879	2.05941	0.53908	0.99255	1.49304	2.74412	3.99356	0.62014	0.20683	-0.69897	1.71958	0.75051	3.33089	1.2492	3.3788	1.36922	0.69636	1.70603	1.55558	2.43382	1.70731	2.85868	1.37931	3.29894	3.10019	1.47914	2.63229	2.03471	2.73402	2.38959	1.64197	2.37978	1.52982	2.06974	1.17493	4.29141	3.4163	1.35564	2.5492	2.18971	0.77597	1.79831	0.71517
139881	1	1.34104	-1	3.10054	2.16661	1.29513	1.06108	1.36229	0.17026	1.14551	1.30899	1.93767	4.22553	0.47567	-0.50864	0.40824	1.14953	0.04922	2.95821	0.49969	1.77988	1.08814	0.06819	1.32634	0.92376	1.39287	0.91116	2.47554	1.44932	2.69771	2.09985	1.86147	2.7435	1.7602	2.28147	2.50554	1.5407	2.08892	1.11893	1.48416	2.15933	3.53468	2.66208	0.8657	2.53422	2.15491	0.5172	1.76797	-2.30103
139887	1	1.5437	1.54913	3.83899	1.87875	2.22868	1.62449	2.11952	0.77159	-1.52288	1.52127	2.1929	3.72735	0.81889	0.38021	0.03342	2.63939	1.11528	3.19308	1.3483	3.50667	1.41196	0.45179	1.76373	2.07343	3.01456	1.77517	3.08701	1.31408	3.65667	3.03663	1.38828	2.45315	1.91871	2.23338	2.58112	1.60563	2.31681	1.46105	2.16176	1.13609	4.0809	3.70965	1.6682	2.84016	2.20507	0.13988	1.88874	0.57403
139895	1	1.37967	1.27967	2.80114	1.93937	1.93566	1.57276	1.50447	0.64246	0.91381	1.53466	2.29066	3.98237	0.54033	0.16137	0.24551	1.3296	0.8791	3.01074	1.38507	3.63738	1.29732	0.60959	1.87547	1.39023	2.14746	1.70731	2.20801	1.49388	3.20185	2.79265	1.56808	2.693	2.60565	2.79129	2.18455	1.84825	2.49039	1.56996	1.8076	1.40875	4.03697	3.88321	1.62003	2.93684	2.15552	0.79449	2.35792	0.79727
139896	1	1.43056	1.21139	2.68571	1.83283	1.93328	0.79727	1.61055	0.84819	0.72509	1.84942	2.68686	4.26307	0.72673	0.13988	-0.38722	1.19089	0.69636	3.35385	0.99564	3.5139	1.11992	0.3075	1.94166	1.23704	1.63155	1.36192	2.8405	1.63347	3.83203	3.08046	1.64816	2.49762	2.01115	2.92887	2.53047	1.45606	2.12343	1.4624	1.85254	1.56443	3.87235	3.41624	1.16673	2.00552	2.53885	0.49693	2.04906	0.15229
139900	0	1.03981	-0.92082	1.8667	1.82659	1.54195	0.45637	0.84572	-0.07058	0.23045	1.03703	0.4843	4.19805	0.06819	-0.34679	-0.69897	0.43616	0.10037	1.80584	0.59329	2.31262	1.40654	-0.33724	1.28511	0.80821	1.22814	0.64933	1.88161	1.38202	2.16191	1.86664	2.09276	2.42695	1.56015	2.34647	1.27967	1.18469	1.85278	1.20412	1.31848	1.34124	3.20176	2.34541	-0.11919	2.38329	2.05365	0.25285	1.2408	-0.37675
139901	1	1.31471	1.04689	2.05968	1.89647	1.87749	1.69188	2.04013	0.59988	0.98272	1.29292	1.44654	4.11386	0.48001	-0.09151	-0.69897	0.62941	0.75051	2.85741	1.0216	3.7604	1.1807	0.26482	1.05038	1.5027	2.5733	1.16406	2.92544	1.53263	5.18853	2.32253	1.62634	2.6611	1.85655	3.07726	2.21806	1.67541	2.45472	1.62665	2.10085	1.32325	3.98682	3.3386	1.40943	2.4977	2.2935	0.68931	2.07838	0.79727
139907	0	1.40705	1.4128	2.21625	1.86581	2.04544	1.10209	2.13691	0.96095	0.80618	1.38399	2.42292	4.4919	0.81158	0.18752	0.04532	1.66932	0.85612	5.04955	1.077	2.62448	2.78089	0.29447	1.83487	1.63327	1.07846	1.77203	3.48287	1.66586	4.0867	2.91934	1.59318	2.4821	1.93626	2.79835	2.84313	1.67614	2.18298	1.63669	2.39477	1.66586	3.88229	3.55333	1.31513	2.64443	2.60326	0.66652	2.44481	0.24304
139910	0	1.23376	1.03503	3.16443	1.85944	1.82027	0.96237	1.92593	0.77815	0.44248	1.16909	2.31477	4.54104	0.65514	-0.00436	-0.38722	1.34143	0.61172	2.87753	0.79449	2.0825	1.7356	0.06446	1.41764	1.02816	0.72099	1.15259	3.00173	1.63347	3.03009	2.89189	2.05515	2.47813	1.60563	2.99637	2.05846	1.50718	2.0929	1.37088	1.63528	1.51375	3.9226	2.40976	0.46538	2.25737	2.36844	0.58995	1.72099	0.03743
139912	1	1.3189	0.95134	1.26364	1.96346	1.65302	1.64395	1.96019	0.42975	1.14176	0.93399	1.28126	3.89273	0.3075	-0.21467	-0.69897	0.61066	0.43775	1.54357	0.51055	1.15564	1.08814	0.24055	0.26245	0.85854	0.96047	0.78604	2.81491	1.0162	1.51574	1.83803	1.13704	2.43324	1.19618	1.96099	2.18261	1.276	2.00958	1.18041	1.86688	0.71012	3.54521	1.88013	0.549	-1.45593	1.64395	0.58206	-1.69897	0.07188
139913	1	1.40002	1.1176	3.13806	2.07397	1.86688	1.60703	1.67394	0.31806	1.41731	1.2307	1.27852	4.05844	0.69548	0.03342	-0.69897	1.4961	0.62531	2.31125	0.75891	2.94582	1.32118	0.24797	0.58883	1.12057	1.05881	1.39759	2.32995	1.16197	2.93605	1.91614	1.35908	2.69426	1.55072	1.90217	2.17409	1.45469	2.139	1.44404	1.88081	0.98408	3.44297	3.20049	1.16909	2.5157	2.0026	0.90146	0.81954	0.24055
139914	1	1.44902	1.2615	3.0793	1.93495	2.00117	1.6097	1.89498	0.57403	-1.52288	1.35238	2.29024	4.08263	0.5611	0.14922	0.59439	1.36173	0.92012	3.09514	1.08027	2.23774	1.16732	0.42325	1.43457	1.42975	2.20069	1.63144	2.74454	1.57795	3.50462	2.97916	1.68726	2.6611	2.10206	3.14583	2.75049	1.82646	2.51439	1.7926	2.00595	1.42716	4.79178	2.49117	1.34674	2.76065	2.21945	1.04258	2.44155	0.9248
139920	1	1.30168	0.97864	2.63571	1.85412	1.65302	1.46538	1.36791	0.26245	1.08991	0.95999	1.077	4.03607	0.17026	-0.11351	-0.69897	1.05192	0.55509	2.09499	0.8704	2.93465	1.12775	0.29447	1.07954	1.02119	1.07628	1.16406	2.02444	1.60821	3.14164	2.28549	1.81345	2.62165	1.73743	3.11555	1.53097	1.81131	2.47298	1.72107	1.94635	1.28488	3.88282	3.09786	1.33304	2.93409	2.15552	0.8791	2.14286	0.9248
139925	0	1.17435	-0.04096	2.02189	1.80092	1.78583	0.48144	1.06633	0.11727	0.43136	1.10346	1.33646	4.01354	0.45939	-0.07058	-0.48149	1.31681	0.25042	0.72754	0.3032	1.70226	0.71767	-0.26761	0.68124	0.88423	0.53782	0.86923	2.15372	1.05843	1.06296	1.84584	1.29776	2.00424	0.85431	1.8107	1.23376	0.84696	1.63488	0.88195	1.83985	-0.82391	2.56419	1.77188	-2	0.20412	0.7328	-0.50864	-1.39794	-0.69897
139926	1	1.34674	0.80414	2.4413	1.92773	1.80841	1.28825	1.3442	0.16137	1.1038	1.34733	1.58172	3.72634	0.22272	-0.13668	-0.69897	1.58749	0.43775	2.48232	1.10924	1.45515	1.10449	0.72263	1.60065	0.97359	0.96047	1.28466	1.8823	0.80482	2.90951	2.01745	1.4304	2.35995	1.41514	1.64562	1.23401	1.10653	1.96265	0.99695	1.44279	-0.97881	3.33771	2.19667	0.60746	-1.45593	1.9834	0.22011	1.02653	-0.09151
139933	0	1.40002	1.29688	3.55087	1.90886	2.05675	1.61648	2.04692	0.38739	0.99255	1.34733	1.702	3.86552	0.45332	0.19312	-1.22185	1.58569	0.64542	2.52773	1.1176	4.49083	1.3813	0.28103	1.45271	1.24204	1.24625	1.57159	2.86551	1.28892	3.63229	2.21859	1.4823	2.29903	1.34557	1.7775	2.09156	1.48116	2.06104	1.3006	2.38904	-0.67778	3.68453	5.61838	1.60347	-1.45593	2.21237	0.67761	0.65128	0.46687
139935	1	1.40518	-1	1.74695	2.02987	1.14364	1.07372	1.15685	0.21748	-0.90309	1.93646	1.05231	4.06036	0.14613	-0.38722	-0.56864	0.8848	0.05308	2.20761	0.85974	1.66011	1.306	-0.19382	1.11727	0.68124	0.88536	0.81358	2.28255	1.16554	2.37018	1.59295	1.3731	2.55958	1.49429	2.28668	1.67348	1.28713	1.99926	1.14333	1.48401	0.82802	3.46983	2.82912	0.82478	2.22118	1.82406	0.35218	1.83181	-0.33724
139938	0	1.33183	0.74741	2.38448	1.72616	1.62366	0.59329	1.09307	0.49831	0.23045	1.73846	0.88593	4.14393	0.24304	-0.23657	-0.69897	1.72811	0.38739	1.95221	0.72916	4.67048	2.07173	-0.04096	1.43185	1.04493	1.26928	0.97727	2.14789	1.87058	2.65989	2.59795	1.76358	2.80847	1.87297	2.17164	1.73981	1.90779	2.45524	1.56738	2.33552	1.83129	3.58984	4.22638	1.9428	3.71444	2.499	0.78319	2.51962	0.52504
139944	0	1.39898	1.18127	2.15972	1.99016	1.70122	1.85388	2.44162	0.82413	0.86273	1.17143	0.70672	4.03509	0.63144	-0.07058	0.47567	0.53275	0.89873	2.52965	0.92376	3.73662	1.44044	0.30535	0.5563	1.48558	0.95761	0.94349	3.54951	1.57392	5.18853	2.30382	1.65562	2.76456	1.85114	2.7406	2.91632	1.83142	2.54803	1.78312	2.59203	1.39111	4.12853	3.95122	1.68922	2.46833	2.31008	1.23629	2.03117	0.88593
139946	1	1.29403	0.91803	4.04467	2.04139	2.06442	1.13925	1.45773	0.6721	-0.90309	1.47305	1.7635	4.20172	0.95424	0.07918	0.20412	2.36899	0.48001	3.40992	0.76042	3.23715	2.25069	0.9619	2.40369	1.50433	2.40659	1.08422	2.59355	1.63236	3.57802	2.60179	1.3934	2.69364	2.0571	2.75129	2.2315	1.73472	2.27948	1.23147	1.64503	1.81941	3.526	3.44836	1.23045	3.23557	2.19159	0.39967	1.76328	0.14301
139959	1	1.36996	-1	3.61636	1.95313	1.32899	1.30233	1.72321	0.22531	-0.90309	1.56086	2.20412	4.76028	0.29667	-0.3098	-0.06048	1.09026	0.44871	2.65726	0.79379	3.58209	1.94895	0.42325	2.36369	1.08884	1.95799	1.12548	2.7833	1.43457	3.31145	2.82767	1.41111	2.63308	1.99616	2.84394	2.46028	1.62747	2.2584	1.44091	1.771	0.98091	3.93133	3.58295	1.40875	2.74847	2.00945	0.70842	1.99957	0.32634
139960	1	1.30899	0.86213	1.99065	2.02914	1.04493	1.43088	1.98695	0.33244	0.96848	0.91062	0.57978	3.24314	0.33244	-0.42022	-1.22185	0.26007	0.40824	1.96984	0.37658	2.59661	1.15746	0.14301	0.02119	1.02735	0.76938	0.4133	2.65955	1.19866	1.84323	1.55835	1.4615	2.70341	1.5197	2.57635	2.6069	1.55666	2.36631	1.50934	2.44514	1.37365	1.51228	3.179	1.04999	2.18333	1.83308	1.09899	1.55847	0.4183
139964	0	1.47799	1.04689	2.62709	1.79948	1.85291	0.81358	1.80523	0.48001	1e-05	1.34242	2.75407	4.3182	0.29447	0.17319	0.02531	1.2222	0.4624	2.69927	0.5172	1.80489	0.68305	0.06446	1.18977	1.07518	0.45332	1.28012	3.22518	1.41979	1.51388	3.31257	1.49443	2.34475	1.76365	2.69418	3.22612	1.34986	1.98019	1.24871	2.15397	1.14082	3.06657	2.26036	0.20683	0.20412	2.11334	0.43297	1.87146	0.00432
139965	1	1.4729	1.276	3.00836	2.02407	1.84255	1.81271	2.40205	0.85248	0.87622	1.40226	1.48344	3.95298	0.71517	0.16137	0.13988	2.06187	1.10449	3.56717	1.29403	3.64091	2.34735	0.44871	1.68314	1.70766	1.62603	1.39199	3.29743	1.14395	3.73172	2.62002	1.42127	2.63502	1.53732	2.16059	2.5945	1.56726	2.30593	1.4936	2.3687	1.26975	3.6552	3.7336	1.47567	2.82179	2.22019	0.83759	1.76664	0.31387
139966	1	1.30899	0.66932	1.20003	1.97991	1.28646	1.5027	1.94404	0.39967	1.09237	0.93349	-0.01773	3.78168	0.29667	-0.50864	-1.22185	-0.01323	0.40824	1.78104	0.53656	3.2215	1.06893	0.25042	0.15836	1.23603	1.09656	0.549	2.66701	1.46105	1.98592	1.76118	1.60293	2.70671	1.76223	2.70089	2.12277	1.72803	2.481	1.53428	2.76541	1.26975	4.26346	3.43272	1.36698	2.00766	1.90811	0.97081	1.73078	0.65514
139972	1	1.42862	1.28758	1.94773	1.9987	1.90255	1.3587	1.08884	0.59218	1.11694	1.18441	1.18099	3.69723	0.69373	0.17609	0.57978	1.02979	0.94792	1.63367	0.94645	1.68187	1.18696	0.37475	0.96473	1.1313	1.02078	1.19033	1.53706	1.46105	2.53825	1.89851	1.50583	2.77157	1.79463	2.46492	1.90168	1.67614	2.34341	1.54864	1.65321	1.39111	3.98354	2.19535	1.02284	2.22238	1.99808	0.96284	1.63949	0.50106
139979	1	1.33062	0.76641	1.89304	2.001	1.50325	1.63165	2.08106	0.53656	0.90687	0.45788	0.67761	3.89232	0.47276	-0.18709	0.32428	0.47567	0.63448	2.03443	0.58995	0.9619	1.09132	0.23553	0.24304	0.93298	0.85431	0.8657	2.90279	1.88058	2.13216	2.42633	1.89982	3.00312	2.15609	3.42158	3.19043	2.24778	2.79613	2.03794	2.48927	1.81823	5.70461	2.26458	1.66727	2.90898	2.20301	1.46015	2.40169	1.31869
139985	0	1.2465	0.60097	1.45362	1.78526	1.78583	0.53148	1.10857	0.09691	-0.22185	1.2393	1.38292	4.13753	0.35793	-0.09151	-0.5376	0.32634	0.27646	1.01787	0.4843	1.70226	0.65514	-0.18046	0.89042	0.79379	0.4183	0.95279	2.28156	1.48458	1.32015	1.86658	1.52401	2.42891	1.51838	2.93788	2.34056	1.45803	2.06066	1.24428	1.78426	1.36996	3.02391	1.89432	-0.42022	0.20412	2.11334	0.54033	1.36192	-0.13077
139986	1	1.22298	1.13066	2.56611	1.29425	1.61542	1.3249	1.24105	0.29447	0.60423	1.53339	1.67879	3.83071	0.4609	0.08991	0.40824	1.25503	0.71181	2.5503	1.48359	2.53065	0.90795	0.75511	2.17406	2.32447	3.16822	1.34713	1.9746	1.35564	2.90858	2.4957	1.56348	2.63894	2.27791	2.4069	2.25554	1.48643	2.2639	1.36135	1.4843	1.35526	3.69685	2.87559	1.37291	2.87934	2.01833	-1.60206	2.38883	0.50106
139987	1	1.4679	1.1345	3.12504	1.8721	1.88093	0.82282	1.70183	0.55267	0.64738	1.83847	2.6268	4.06607	0.68842	0.09691	-0.60206	1.59428	0.50651	3.21129	1.03423	2.51932	1.04021	0.24304	2.10418	1.15836	0.81158	1.15259	2.97291	1.55594	3.09451	3.593	1.44091	2.4618	1.44514	1.98354	2.10336	1.49094	1.99154	1.22479	2.34175	1.34124	2.57159	3.33903	0.84323	3.00503	2.29664	0.46389	1.36493	-0.07572
139990	1	1.51455	1.30963	3.31798	2.00706	2.03197	1.8012	2.24189	0.77012	0.617	1.30643	3.01259	3.84057	0.84942	0.36922	0.32428	1.36661	0.66745	3.01355	0.92376	3.21223	1.25696	0.57864	0.72591	1.14457	1.50718	1.82243	3.16061	1.52231	3.49528	3.08179	1.6582	2.67249	2.09479	2.77151	3.40392	1.96993	2.50788	1.94871	2.21719	1.42357	3.17428	3.52934	1.50202	2.83051	2.22019	1.12905	2.03117	0.81358
139992	1	1.276	0.81757	1.18041	1.95192	1.34124	1.43823	1.58794	0.20412	1.02735	0.93349	-0.19382	3.7454	0.36361	-0.39794	-1.22185	0.42488	0.16137	0.93902	0.49693	2.08214	1.10551	0.31175	-0.00877	0.66181	0.85431	0.549	2.21415	0.57978	1.61321	1.16227	1.37236	2.66527	1.41363	1.94758	1.72346	1.33143	2.1939	1.31387	1.89365	0.98227	3.47497	2.35272	0.75664	-1.45593	1.78262	0.81491	1.07918	-0.20761
139993	1	1.04571	-1	3.3188	2.02082	0.55267	1.1014	1.43056	-0.37675	-0.90309	1.1038	1.45393	4.2204	0.29667	-0.58503	-0.95861	1.25912	0.22789	2.84371	0.65225	2.3691	1.89982	-0.46852	1.71181	1.85794	2.6455	-1.39794	2.7175	1.35488	3.15432	2.38294	1.4188	2.71623	1.64345	2.88672	2.17067	1.58058	2.28337	1.46195	2.05652	1.02243	3.88431	2.39969	1.1364	2.6028	1.98614	0.33445	1.62128	0.24055
139994	0	1.6066	0.7574	2.85456	1.96047	0.71349	0.69461	0.88423	-0.72125	-0.90309	2.07434	1.77357	3.41298	-2.30103	-0.79588	-2.30103	0.14301	0.08636	3.01292	0.51983	2.24147	1.37493	0.13988	1.42619	0.53656	0.79029	-1.39794	2.36754	1.01072	2.98673	3.02855	1.14799	2.44462	1.27554	2.09999	2.52192	1.22427	1.80841	1.0187	1.97845	0.51587	3.20957	2.38258	0.59106	3.05557	1.63959	0.34439	0.95665	-0.39794
139995	1	1.42862	1.02325	3.00162	2.05023	1.57726	1.38399	1.69399	0.28103	0.47276	1.39829	1.6939	3.70736	0.47276	0.03342	-0.284	1.00988	0.51455	2.6672	1.09656	3.36623	1.67182	0.3927	1.48187	1.35238	1.70961	1.27577	2.40922	1.48273	3.26831	3.00729	1.64217	2.75013	1.9102	2.75868	2.73274	1.84714	2.54137	1.65839	1.91254	1.45317	3.97191	3.67814	1.5649	2.62891	2.1797	1.08672	1.86475	0.78675
139997	1	1.60076	0.76641	2.01528	1.91158	1.34124	1.11025	1.26458	-0.17393	0.25768	1.18441	2.0936	3.2979	-2.30103	-0.18709	-0.284	0.60959	0.3032	2.39867	0.77232	1.05576	0.79029	0.40824	1.27669	0.64147	0.60097	0.7356	2.26357	0.99564	1.80325	2.87337	1.13925	2.48081	1.5197	1.3948	2.07584	1.24699	1.83117	1.26951	1.98843	-0.97881	3.88982	2.11926	0.55023	1.5392	1.80936	0.3032	-1.69897	0.50106
139999	1	1.43791	1.1116	3.06773	2.00971	1.75458	1.38399	1.50542	0.34439	0.9722	1.32077	1.86463	3.82762	0.57864	0.09691	0.04532	1.52048	0.75205	2.73973	1.17869	3.06526	1.51917	0.43297	1.61857	1.30707	1.11793	1.29732	2.18187	1.43759	3.52113	2.95319	1.55955	2.61279	2.11558	2.67843	2.17981	1.72803	2.33137	1.59704	2.14582	1.03463	4.6025	3.37056	1.39568	2.80376	2.24768	0.87967	1.58024	0.73719
140001	0	1.33486	0.73719	2.07298	1.95742	1.50325	1.34986	1.11093	0.48996	0.95569	1.15806	1.27114	3.90537	0.36361	-0.16115	0.04532	0.69636	0.34242	1.95323	0.73239	2.12024	1.03743	0.32634	1.14737	0.99211	1.54986	1.00903	1.71282	1.35564	2.99035	2.24591	1.49554	2.54248	1.85114	2.68099	2.0577	1.5876	2.33744	1.47159	1.85625	1.0799	3.972	2.62451	1.19117	1.04571	2.08511	0.57171	1.62066	0.53656
140003	1	1.51943	1.19673	3.21858	1.81124	1.8677	1.65273	2.04724	0.68305	-0.72125	1.68296	2.42788	3.91208	0.6149	0.25527	0.40824	1.10449	0.80003	4.4552	1.45163	3.9024	1.3485	0.94399	1.87576	1.17522	1.82217	1.58771	2.95376	1.50311	5.18853	3.02754	1.60938	2.80874	2.21205	2.84615	3.04512	1.82601	2.54803	1.69906	1.96923	1.21748	5.70461	3.77752	1.5649	3.02655	2.34033	1.01787	1.98385	0.83948
140005	0	1.00432	-0.92082	2.27156	1.45969	1.50365	0.95999	2.04001	0.734	0.39445	0.77815	1.26174	4.33581	0.4216	-0.24413	-0.67778	0.85309	0.35984	2.60151	0.62221	2.84039	2.54944	-0.22915	1.3742	0.83569	0.549	0.75815	3.22832	1.6248	2.10921	2.20101	1.60314	2.62442	1.58388	2.36998	2.75226	1.54419	2.17757	1.33102	2.2625	1.5534	3.54106	3.70362	1.29601	0.20412	2.34027	0.57749	1.43648	0.08636
140006	1	1.57089	1.12123	3.25219	2.02189	1.78625	1.61962	1.94939	0.51455	0.75205	1.27623	1.93146	4.11531	0.57864	0.21219	0.32428	0.97818	0.72591	4.81582	1.03262	3.4878	1.10175	0.45637	1.14799	1.05994	1.25792	1.44028	2.7393	1.41246	5.18853	3.2581	1.51574	2.58482	1.74468	2.43804	2.86972	1.66811	2.36073	1.52453	2.34098	1.03463	5.70461	3.81855	1.53466	2.37634	2.27582	1.03262	1.60086	0.58546
140007	1	1.47842	1.18127	2.90933	2.00251	1.77078	1.47494	1.44012	0.59218	0.85794	1.46419	1.64885	4.05984	0.55991	0.13988	0.47567	1.66096	0.86213	3.30528	1.22712	2.89307	1.42325	0.47712	1.71759	1.15715	1.72542	1.33766	2.04293	1.72428	5.18853	2.72429	1.73997	2.76878	2.37599	3.21514	1.9973	1.99896	2.61951	1.85272	2.18969	1.55133	3.93649	2.97134	1.53466	2.83906	2.33242	1.13481	2.2448	1.06258
140011	1	1.6288	1.6291	3.85005	1.90488	2.37046	1.79657	1.68886	0.68931	1.46805	2.10315	2.56859	4.13049	1.01912	0.57519	0.38917	2.3684	0.89818	3.59373	1.79685	3.25554	1.85052	1.51282	2.42318	1.66229	2.21756	2.06741	2.32864	1.29885	4.50821	2.96822	1.4178	2.5381	2.55031	2.49959	2.24145	1.66811	2.22776	1.4456	1.80699	1.2159	3.90204	3.39312	1.31848	3.77758	2.23116	0.48001	1.84454	0.58883
140013	1	1.41263	1.02036	1.51772	2.03193	1.51508	1.62439	1.48629	0.11394	1.34479	1.30643	0.18184	4.10615	0.29226	-0.35655	0.19312	0.08636	0.52634	1.52969	0.79934	2.61793	1.40261	0.34635	0.66276	1.00217	1.12156	1.02979	2.11421	0.79934	2.05419	1.30643	1.14364	2.5381	1.16376	1.81385	1.91094	1.25066	2.13922	1.16554	1.85217	0.95904	3.50234	2.86462	0.86273	1.23249	1.60141	0.71012	1.09061	-0.22185
140015	1	1.13767	-0.92082	1.16791	1.77495	1.56608	0.29885	0.31175	-0.3279	-0.07058	1.07262	1.91714	3.74997	0.32838	-0.284	-0.38722	0.25285	-0.07058	0.17319	0.11394	1.6192	0.55991	-0.20066	0.47422	0.63043	0.4183	0.9652	1.64797	1.36773	1.28217	2.46721	1.36698	2.49584	1.25912	1.58092	2.73328	1.12905	1.75143	1.16791	1.87332	1.19976	1.79021	1.0249	-2	0.20412	1.88081	0.40824	0.7796	-0.48149
140016	0	1.27715	0.83059	3.37076	1.72957	1.67486	0.53148	1.37346	0.19312	0.34635	1.43473	2.07518	3.88121	0.29447	-0.18709	-0.76955	1.35603	0.16732	2.01712	0.60423	1.50556	1.5284	0.08991	1.5266	0.79379	0.4183	0.95279	2.54865	1.18099	1.35392	2.733	1.29776	1.78369	1.38757	1.16197	2.28585	1.1685	1.75143	1.00518	2.26891	0.8704	2.27905	2.3996	-0.42022	0.20412	2.02412	0.05308	0.5955	-0.48149
140018	0	1.49234	1.16227	2.26947	1.82171	1.79768	1.031	2.10904	0.85065	0.64738	1.88655	1.26055	4.24523	0.65514	0.01284	-0.52288	0.70672	0.80889	2.86851	0.90091	3.08375	1.53097	0.13354	1.26741	1.15836	0.7356	1.086	3.67011	1.63347	3.88841	2.48926	1.50813	2.37847	1.54357	2.45992	2.25135	1.50718	2.06662	1.40807	2.21315	1.51375	3.31909	3.48878	1.14364	1.12287	2.53885	0.60638	2.19772	0.09691
140020	1	1.54986	1.62034	1.99861	1.86976	2.00788	1.45086	1.39445	0.17026	1.35622	1.40654	0.73159	3.51505	0.49136	0.13033	0.59879	0.58206	1.3753	2.57293	1.10003	1.81763	1.41481	0.43933	0.69373	1.39863	1.23502	1.25358	2.09812	1.0141	1.73119	1.80037	1.28466	2.39974	1.20167	1.84055	1.7819	1.17026	2.03495	1.03383	1.44529	0.46982	3.12197	1.70655	0.72754	-1.45593	1.94156	0.60959	0.67025	0.13033
140021	1	1.47756	1.31345	2.88709	1.86326	1.83097	1.70398	1.87419	0.42488	-1.52288	1.80868	2.37379	4.20452	0.49136	0.04922	0.38917	1.56902	0.80821	3.77271	1.59846	2.70178	1.94719	0.67852	1.96778	1.79546	2.03141	1.58115	2.56529	1.21985	3.05827	2.90713	1.36791	2.49296	1.56656	2.58825	2.43813	1.55279	2.28648	1.39094	2.20322	1.0086	3.74955	2.92121	0.98227	2.07828	2.01887	0.8739	1.58692	0.42975
140022	1	1.63699	1.10072	1.70919	1.82995	1.67015	1.59273	1.45117	0.26245	0.02531	1.67614	2.01237	4.22821	-2.30103	-0.01773	0.38917	0.25042	0.60097	4.47424	1.4079	2.64415	1.18041	0.51983	1.64256	1.12287	-0.65758	1.1427	2.17397	0.94841	4.01434	2.54723	1.26055	2.41742	1.47305	2.47296	2.66179	1.27439	1.90693	1.30168	1.7641	-0.97881	4.71937	2.32699	0.69373	2.07828	2.18018	0.63949	1.15836	0.40483
140024	1	1.56336	1.52153	3.50902	1.90789	2.15436	1.73496	1.87892	0.70157	1.24674	1.66885	1.94101	4.30615	0.74663	0.29226	0.51055	1.76619	1.02078	3.19247	1.35218	3.46774	1.479	0.72509	1.56797	1.44451	1.45652	1.78852	2.5862	1.45879	3.94147	3.03025	1.58365	2.64338	1.98403	3.20661	1.89609	1.84609	2.50725	1.64709	2.08214	1.42813	4.03409	3.55439	1.44963	3.21022	2.27386	0.92273	1.96717	0.84261
140025	1	1.36248	0.73799	2.20238	1.87616	1.02119	1.27692	1.43024	0.26245	1.35927	1.266	0.83822	3.14068	-2.30103	-0.18709	-1.22185	1.04218	0.52634	2.78782	0.87216	2.60698	1.35545	0.33041	0.86153	0.66839	0.8893	0.34044	2.06934	0.79934	2.53665	1.67733	1.13354	2.52127	1.23603	1.52969	1.60076	1.25066	2.09611	1.17173	1.98717	0.74586	2.73924	2.9017	0.91698	-1.45593	1.69373	0.69373	1.07188	-0.284
140026	1	1.43886	1.26198	2.4681	1.92101	1.79692	1.57715	1.43024	0.52504	0.85612	1.57887	1.73949	4.27269	0.38561	0.02938	0.38917	1.02202	0.80821	2.51741	1.27393	2.93884	1.29929	0.63246	1.55991	1.24229	1.12156	1.25358	2.04575	1.7237	3.22318	2.78559	1.80434	2.91925	2.08117	3.87723	2.14709	2.15782	2.7898	1.92423	2.25732	1.68024	3.91689	2.95791	1.60574	3.14096	2.27386	1.22866	2.3955	1.21219
140027	1	1.38881	1.12352	2.35069	1.75481	1.61574	1.54654	1.447	0.30103	1.2584	1.266	1.12352	4.20599	0.34242	-0.25181	0.19312	0.81425	0.43457	2.62027	0.81624	2.65322	1.4618	0.4014	0.79796	1.08243	1.19229	1.20222	2.09188	1.49582	3.32319	2.35131	1.67988	2.71642	1.84011	3.39131	1.67761	1.88936	2.5842	1.69906	1.85114	1.39777	4.3856	2.71352	1.38917	2.98902	2.20325	1.01953	2.10332	0.92531
140028	1	1.42177	1.10072	2.39329	1.81137	1.67015	1.59923	1.32305	0.17026	0.81358	1.31597	1.6816	4.41003	0.08279	-0.16749	0.19312	1.08849	0.60097	2.89434	1.07335	3.0508	1.1038	0.4843	1.25912	1.00217	1.08422	1.31931	1.92304	1.60293	3.83326	2.52317	1.69258	2.76151	1.85003	3.44038	1.53263	1.93364	2.61733	1.75442	2.17921	1.44248	4.07677	3.35897	1.51228	3.12334	2.23444	1.07773	2.15427	0.98856
140029	1	1.36248	0.91062	1.45954	1.91861	1.37548	1.45697	1.15957	-0.33724	1.31513	0.93601	0.233	4.05795	-2.30103	-0.35655	0.19312	-0.27572	0.23553	2.03032	0.45788	1.99647	1.25115	0.37475	0.53908	0.96426	1.63809	0.34044	1.81097	0.89597	2.3049	1.68726	1.24748	2.58205	1.14333	1.97973	1.61363	1.2383	2.16879	1.15259	1.47914	0.74586	3.68288	2.12846	0.65801	1.5392	1.69373	0.71012	0.94002	-0.04576
140030	1	1.07591	1.07151	1.74943	1.471	1.62366	1.00775	1.81737	0.75128	0.53656	0.78746	1.78668	4.55037	0.51188	-0.18046	0.26717	0.94151	0.55509	2.5291	0.55991	1.37328	0.78888	-0.14267	1.15534	0.86273	0.6721	0.94547	3.02724	1.57726	1.62263	2.33814	1.44871	2.44039	1.42127	2.58996	2.37378	1.49094	1.99154	1.30621	2.3275	1.45454	4.40424	2.7569	0.65992	0.20412	2.19287	0.55509	1.4257	-0.07572
140031	0	0.92788	-0.92082	1.34124	1.80814	1.19479	0.4183	0.98588	0.01703	0.61066	1.05956	1.21801	3.85023	0.45939	-0.55284	-1.04576	0.1959	-0.35655	1.66717	0.23805	1.26055	0.63548	-0.5376	0.95231	0.46538	0.44091	0.53908	2.01187	1.34025	1.48544	1.27898	1.25212	2.38867	1.05576	1.7113	1.94226	1.10857	1.63165	1.14799	1.65581	1.1726	2.76615	1.66304	-2	0.20412	1.92952	0.47567	0.85914	-0.58503
140032	0	1.56867	1.07628	2.88384	1.96853	1.55182	1.45697	1.56797	0.26245	1.45712	1.52969	1.91861	3.87095	0.16732	-0.13077	-0.36653	0.47276	0.52634	3.05957	1.10003	1.83161	1.38668	0.51983	1.24403	1.26905	1.50745	1.29863	2.39611	0.86688	2.77014	2.92207	1.13354	2.29603	1.49038	1.7653	2.75963	1.27439	1.93596	1.1116	1.54394	-0.97881	4.02011	2.75781	0.72754	2.82324	1.83123	0.65801	0.56703	-0.12494
140033	0	0.91855	-0.92082	0.99651	1.67633	1.25455	0.26717	0.69461	-0.21467	0.35411	0.85733	1.78512	3.78193	0.32015	-0.36653	0.33846	-0.00877	-0.31876	0.07918	-0.02228	1.41128	0.49554	-0.29243	0.65896	0.40312	0.43457	0.54777	1.74523	1.28217	1.17435	1.83734	1.36511	2.52795	1.23654	1.16761	1.69688	1.14891	1.75465	1.03822	1.87431	1.23502	1.73989	0.89542	0.00432	0.20412	1.99255	0.24055	0.65896	-0.65758
140034	0	1.47026	1.18298	2.15673	2.02735	1.73902	1.66134	1.45515	0.41162	1.49886	1.28668	1.61257	4.36866	0.50651	-0.13077	0.19312	1.18837	0.6637	2.68549	0.90091	2.54435	1.48615	0.44248	0.7364	1.28578	1.39915	1.29863	2.11344	1.31597	3.21014	2.16483	1.48515	2.67356	1.68431	2.86601	1.94131	1.64933	2.38157	1.51228	2.02477	1.15927	3.86327	2.68211	1.19396	2.63661	2.07842	0.90687	1.7246	0.62014
140035	0	1.447	1.02036	2.45419	1.90287	1.7175	1.64424	1.54245	0.47276	1.00346	1.5244	1.57461	4.43253	-0.02687	0.00432	0.38917	1.17464	0.91381	2.77488	1.20112	2.89067	1.60043	0.61066	1.44747	1.33224	1.45317	1.25358	2.18264	1.44154	5.18853	2.37232	1.5682	2.66867	1.83334	3.17138	1.9937	1.78767	2.50307	1.63367	2.07635	1.38148	4.00868	3.06937	1.31069	2.94881	2.27667	0.88536	1.91603	0.77887
140036	0	1.53567	1.33626	1.99511	1.92345	2.08842	2.0308	2.47585	0.84323	-1.52288	1.49108	2.01372	4.41759	0.45939	0.1038	0.66839	0.43933	0.94349	3.83519	1.22686	3.60629	1.50664	0.52763	0.51455	1.25139	1.43902	1.59084	3.74428	1.2615	5.18853	2.52931	1.42455	2.4427	1.56656	2.744	2.94392	1.63959	2.21661	1.49108	2.43561	0.95904	3.99562	3.65723	1.30276	2.10391	2.22105	0.93802	1.86516	0.51587
140037	0	1.37328	0.95182	2.2145	1.9431	1.61574	1.61616	1.58614	0.11394	1.37457	1.29667	1.0406	4.01628	0.34242	-0.20761	-0.36653	0.77597	0.6637	2.36979	0.75205	2.21251	1.3166	0.38382	0.81291	1.03663	1.03822	1.10857	2.3085	0.43933	2.60963	1.56926	0.97035	2.3952	0.95761	1.30899	1.93115	1.03262	1.9524	1.0162	1.66978	-0.97881	3.34273	2.6198	0.61805	-1.45593	1.7617	0.63949	-1.69897	-0.85387
140038	0	1.72057	1.26198	3.21233	1.84997	1.94226	1.55145	1.68655	0.11394	1.09026	1.47319	2.87573	4.00343	0.50651	0.24304	0.19312	1.91934	0.6637	3.0342	0.81624	1.64464	1.24055	0.5955	0.95809	1.26905	1.21458	1.63619	2.66552	0.86688	2.97613	3.85745	1.11261	2.3952	1.20167	1.63276	2.40729	1.42781	2.03056	1.13258	2.42462	-0.97881	2.28133	2.43172	0.23045	2.79493	1.83123	0.48001	-0.40894	0.13033
140041	1	1.23704	0.29003	2.7917	2.07478	1.93837	1.0141	1.36996	0.5302	0.56937	1.2335	1.94488	4.13886	0.716	-0.06048	-0.01773	0.41497	0.17026	2.91583	0.65418	2.32987	1.19618	0.04139	1.74304	0.943	1.04297	0.77379	2.57717	1.51455	3.15984	2.64967	1.32366	2.68739	1.9553	2.28767	2.78236	1.64572	2.1651	1.11461	1.53832	1.63538	3.71713	2.6188	0.8109	2.64579	2.12529	0.6149	1.436	-0.14874
140042	1	1.1758	0.29003	2.00462	2.07126	1.74578	0.94052	0.989	0.0086	0.79029	1.19673	1.01578	3.91838	0.85794	-0.29243	-2.30103	1.05423	-0.0655	2.49506	0.32428	1.89856	1.0461	-0.25964	0.75051	0.66276	0.89154	0.52244	2.0952	1.31555	2.49532	1.6638	1.15137	2.75867	1.57703	1.78526	1.57841	1.46997	2.06688	0.95036	1.49164	1.67127	3.44419	2.34686	0.65992	1.93247	0.5849	0.28556	1.13893	-0.5376
140043	1	1.05843	-0.92082	1.87303	1.83149	1.43791	0.65225	1.39898	0.2878	0.61066	1.09482	0.66839	4.53584	0.51188	-0.30103	-0.85387	0.53275	0.05308	1.75641	0.41162	2.06651	0.74663	-0.36653	1.05767	0.71012	0.56585	0.68034	2.42857	1.4813	2.39561	1.79071	1.38757	2.42695	1.22583	2.46746	1.91651	1.2492	1.89785	1.1827	1.74343	1.38328	3.50139	2.08529	-2	0.20412	2.1336	0.45332	1.2408	-0.29243
140044	1	1.43823	1.15836	2.58399	2.03814	1.83001	1.73432	1.98909	0.53403	0.74273	1.40466	1.73086	4.51927	0.59439	0.0607	-1.22185	1.01745	0.87157	2.4063	1.19645	1.44217	1.22011	0.3962	1.56597	1.33021	1.13322	1.33021	2.77162	1.89059	2.0911	2.74389	1.93702	3.10464	2.20393	3.9743	2.26968	2.21867	2.8945	2.09029	2.45402	1.77887	5.70461	2.52146	1.70518	3.16778	2.15634	1.41397	2.5582	1.3543
140045	1	1.45484	1.04258	2.81562	2.02379	1.7707	1.58726	1.65944	0.51983	1.08386	1.50215	1.91908	4.2437	0.59439	-0.01773	-1.22185	1.65954	0.68485	2.77581	1.26951	2.41823	1.66624	0.63849	1.86782	1.3566	1.22324	1.39375	2.33155	1.25912	3.27354	2.39005	1.45909	2.59572	1.7743	2.81399	1.94748	1.5904	2.29504	1.39759	1.63347	1.2159	3.84046	2.63544	1.00817	2.63271	1.96904	0.80209	1.64542	0.55871
140046	1	1.40192	0.91062	1.93136	2.02272	1.66614	1.49332	1.36078	0.27875	0.92324	1.32284	1.17377	4.2854	0.23805	-0.18046	-0.00877	0.94939	0.81158	2.337	1.02898	2.77974	1.23426	0.33244	1.46997	1.21511	1.10072	1.10992	2.0054	1.28081	2.68477	2.00432	1.44514	2.6844	1.51786	2.73657	1.66801	1.5275	2.3597	1.3934	2.03222	1.23679	3.92763	2.99472	1.06221	3.1403	1.83174	0.78462	1.63317	0.58546
140049	1	0.97727	-0.92082	1.42635	1.82452	1.29403	0.51055	1.36173	0.25768	0.55267	1.00475	1.93702	3.48332	0.48714	-0.4318	-0.45593	0.63347	0.05308	2.01853	0.36173	1.26055	0.70501	-0.30103	1.09864	0.58206	0.47712	0.73719	2.38036	1.29159	1.54033	2.14866	1.25212	2.35453	1.05576	1.32325	1.99878	1.1486	1.65254	1.12287	2.26427	1.09167	2.64584	1.67642	-2	0.20412	1.92952	0.3784	0.85914	-0.58503
140050	1	1.22763	0.83187	1.19783	1.70018	1.25455	0.23553	0.26717	-0.27572	0.47567	1.69452	0.32015	3.81477	0.32015	-0.34679	-1.1549	0.1271	-0.58503	-0.00877	0.4624	1.46598	0.68574	-0.25964	0.42975	0.5611	0.47857	0.61066	1.42226	1.19089	1.3694	1.35257	1.44342	1.96736	1.52673	2.23719	1.63749	1.38039	1.91666	1.03822	1.65263	1.41061	1.80956	1.7155	0.24304	0.20412	1.82685	0.5966	0.89376	-0.5376
140051	1	0.95085	-1	3.11651	1.93942	0.89432	1.14208	1.77851	-0.22915	-0.90309	0.89321	1.48444	4.28948	-2.30103	-0.79588	-1.69897	0.89432	-0.03621	2.99532	0.40654	3.05882	2.68477	-0.48149	1.80638	1.09656	1.54158	-1.39794	2.8362	1.78725	3.06327	2.27646	1.6464	2.8362	1.99185	3.57321	2.39459	1.92205	2.57551	1.80706	2.2418	1.39794	4.1467	3.00858	1.3653	2.98395	2.2467	1.03862	2.16673	0.71767
140052	1	1.34223	0.92993	1.31744	1.96407	1.58636	1.6081	1.85449	0.47567	1.20925	1.03902	0.90849	4.14918	0.34242	-0.11919	0.13033	0.37107	0.54283	2.11558	0.72835	1.26482	1.10072	0.33646	0.17898	0.96895	0.69984	1.10992	2.64312	1.12222	1.57841	2.00143	1.34262	2.53413	1.33866	2.4833	2.67532	1.42144	2.17193	1.32469	1.91587	1.02531	2.15521	1.77269	0.76193	-1.45593	1.77283	0.89265	1.27967	0.34635
140056	0	1.08493	-0.52288	2.40353	1.73102	1.45924	0.89376	1.94557	0.5611	0.35984	0.88138	0.83759	4.25332	0.39967	-0.26761	-0.82391	0.80482	0.34439	1.03623	0.2878	1.51415	0.68034	-0.52288	0.56937	0.69108	0.34635	0.62634	3.20622	1.24969	0.23045	1.64513	1.4128	2.60172	1.58478	2.45197	2.39329	1.22427	1.76671	1.00817	1.71617	-0.82391	2.4231	3.11119	-2	0.20412	2.24002	-2	-1.39794	-0.36653
140057	1	1.45163	1.28892	2.93493	1.85046	1.86735	1.58872	1.80808	0.68931	0.69108	1.25382	2.11072	4.16882	0.36361	0.07188	0.30103	1.4221	1.0187	3.2025	0.94002	2.56902	1.40841	0.45179	0.96755	1.36511	1.17551	1.57299	2.61186	1.59956	3.87387	2.96748	1.66511	2.74016	2.26602	3.23426	3.00425	1.81961	2.5193	2.34309	2.36485	1.36586	4.01751	3.60054	1.52776	3.09768	2.15073	1.24551	2.7804	0.92376
140058	1	1.47654	1.13799	2.94249	1.94562	1.78859	1.57576	1.75366	0.53403	0.60638	1.36342	2.212	4.16376	0.38561	0.02119	-1.22185	1.75876	0.75282	3.14423	1.10755	1.90412	1.18384	0.50243	1.40106	1.20898	1.24428	1.41027	2.52152	1.44467	3.3801	2.96572	1.55084	2.50187	2.00173	2.99794	2.76624	1.70834	2.35524	1.53567	2.12041	1.19368	5.70461	2.97337	1.14019	2.54345	2.02576	1.01828	1.7617	0.68395
140059	1	1.47056	1.26055	2.88949	1.84837	1.8057	1.65811	1.52866	0.4609	1.20629	1.78233	2.18018	3.93976	0.617	0.08991	-1.22185	1.95308	0.68485	3.56132	1.85944	3.24589	2.29135	1.40722	2.56604	2.19654	3.34277	1.4901	2.27625	1.33866	3.91605	3.17982	1.36267	2.54722	2.32681	2.53375	1.9065	1.48501	2.13536	1.45332	2.14482	1.1452	4.03253	3.01937	1.11727	3.6013	2.06416	-1.60206	1.99238	0.44248
140060	0	1.19396	-1	1.97603	2.00647	0.95182	1.17231	1.44232	-0.72125	-0.90309	1.19535	0.95328	4.29114	0.1959	-0.65758	-2.30103	-0.63827	-0.05061	2.95559	0.35603	2.58396	1.00518	-0.56864	0.43933	0.9619	0.63246	-1.39794	2.57452	1.10653	2.69181	1.94978	1.23905	2.63308	1.34005	2.41101	2.13379	1.30621	2.0445	1.11428	1.79637	0.7679	3.99006	2.79657	0.86213	2.26179	1.86522	0.5172	1.29358	-0.22915
140061	1	1.36059	0.91062	1.54691	1.97598	1.48572	1.24527	1.25575	0.1959	1.21564	1.19368	1.07555	3.55596	0.17319	-0.25181	-1.22185	0.97589	0.68485	2.28708	0.91009	1.89998	1.0607	0.32428	1.11494	0.99123	0.96988	1.03262	1.86338	1.0465	2.53159	1.39182	1.11494	2.46419	1.18498	1.19811	1.75228	1.14675	2.02645	1.05956	1.45454	1.08991	2.30942	2.32019	0.51455	-1.45593	1.77283	0.70501	0.35793	0.03342
140062	1	0.92788	-0.92082	1.86028	1.8273	1.06032	0.60746	1.499	0.2878	0.39445	0.8657	0.50786	3.63488	0.24304	-0.55284	-1.04576	-0.14874	-0.00436	2.20104	0.42813	2.41437	1.15594	-0.63827	1.07882	0.3927	0.44091	0.4456	2.60334	1.4188	1.74935	1.58092	1.25212	2.34054	1.12254	1.23779	1.72493	1.1486	1.7732	1.12287	1.38057	1.1726	2.94668	2.72108	-2	0.20412	2.05365	0.40483	0.92117	-0.58503
140064	1	0.89982	-0.92082	1.6536	1.82033	1.19479	0.62325	1.42927	0.24551	0.5682	0.93095	1.17754	4.03518	0.32838	-0.49485	-1.04576	0.1959	-0.00436	2.41224	0.51188	2.54706	0.99167	-0.79588	0.99432	1.02816	0.53908	0.4456	2.54148	1.50826	2.10863	2.05561	1.36642	2.43148	1.33786	2.35434	2.0187	1.35392	1.9285	1.21958	2.39529	1.2383	3.32421	2.76157	0.08279	0.20412	2.1336	0.55509	1.17955	-0.29243
140065	1	1.83232	1.20466	2.46796	2.04466	1.96166	1.47202	1.91745	0.36922	0.95665	1.45818	3.23772	3.90935	0.63849	0.19312	0.13033	0.734	0.68485	4.28163	0.84261	1.30984	1.27692	0.57634	0.39967	1.11926	1.17551	1.65485	3.29222	1.23578	1.9539	3.79459	1.17782	2.49704	1.11694	1.40824	4.57458	1.32634	2.04112	1.4929	2.44423	0.71767	3.60365	2.70866	0.47857	2.50897	1.74421	0.99826	1.04139	0.34635
140068	1	1.87978	1.39393	3.58503	1.98028	2.14464	1.48273	1.75074	0.51322	0.96614	1.68797	3.28204	3.65258	0.9058	0.4456	0.80072	1.58433	0.91593	3.28369	0.96047	1.64365	2.39305	0.69197	0.99651	1.61941	1.41697	1.83525	2.89073	1.21085	2.26048	3.68681	1.38112	2.39245	1.81895	2.27289	3.25558	1.42144	2.13536	1.74155	2.49308	0.84942	3.3423	2.93843	0.66558	3.31686	1.67247	0.74663	1.30557	0.39094
140071	0	0.9425	-0.92082	2.28144	1.62511	1.45439	0.41497	1.13735	0.16137	0.21748	0.81954	2.17742	3.78983	0.28103	-0.27572	-0.00436	0.98811	-0.03621	0.26951	-0.00436	1.46598	0.45179	-0.12494	0.59439	0.64933	0.47857	0.86864	2.21751	1.32408	1.35603	3.13754	1.46374	2.43414	1.30621	2.04254	2.79426	1.33985	1.97736	1.39846	1.97557	1.03423	2.88815	1.83727	0.60314	0.20412	2.02284	0.67302	1.16732	-0.08092
140072	1	1.45484	1.15836	2.52234	1.9346	1.83778	1.48982	1.6682	0.49831	1.0465	1.28981	1.55991	4.00784	0.51851	-0.05061	0.13033	0.99034	0.88986	2.53089	1.07335	2.11015	1.20249	0.39967	1.42406	1.20276	1.10072	1.26576	2.31589	1.08672	2.09681	2.19468	1.27898	2.43417	1.41564	2.32317	1.96313	1.46997	2.15039	1.26126	1.8396	0.98811	3.89841	3.40948	1.07518	-1.45593	1.7859	0.72673	1.19201	0.37658
140074	1	1.15897	-1	2.21453	2.01439	0.55267	1.04179	1.1427	-2.30103	-0.90309	1.15198	1.35449	4.09843	-0.40894	-0.74473	-2.30103	0.84634	-0.30103	2.8064	-1.39794	2.00268	1.29994	-0.56864	1.055	0.33445	-0.52288	-1.39794	2.32094	1.01072	2.83802	1.92927	1.15957	2.62589	1.34005	2.28533	2.31006	1.24625	1.96506	1.05956	1.73672	0.72673	3.85723	2.42167	0.65225	2.31624	1.77546	0.57864	1.1934	-0.3098
140075	1	1.40192	1.11661	1.74741	1.88593	1.71147	1.43791	1.59879	0.64048	1.02612	1.02857	0.38739	3.98724	-0.37675	-0.13077	-1.22185	0.54283	0.97081	2.0389	0.83696	2.37796	1.20249	0.26951	0.39445	1.43377	1.02078	1.07335	2.40458	1.25912	2.9431	2.01853	1.46583	2.61796	1.52673	2.92065	1.57576	1.5904	2.41557	1.41414	0.89927	1.08991	3.74391	2.49901	0.96426	-1.45593	1.86988	0.80209	1.62066	0.5682
140076	1	1.33264	0.91062	2.43347	1.86457	1.52218	1.26881	1.20925	0.3032	1.07954	1.22141	1.54506	3.74927	-1.09691	-0.1549	-1.22185	1.27277	0.31806	2.18963	1.1186	1.94121	1.08529	0.41497	1.45788	1.4894	2.64327	1.17435	1.87268	1.0465	2.65105	2.40099	1.21299	2.57219	1.98263	2.08923	1.94453	1.30471	2.09517	1.13194	1.34479	1.05881	3.85051	2.1124	0.76193	3.04015	1.79824	0.19033	1.04139	0.03342
140077	1	1.45803	1.1959	3.05725	1.95961	1.82204	1.50705	1.67514	0.33846	0.75435	1.33866	1.18099	4.1826	0.29447	0.01703	0.30103	1.09026	0.68485	2.50158	1.18526	2.72361	1.18384	0.38917	1.52802	1.22712	1.1176	1.32015	2.29356	1.23578	3.79878	2.13827	1.35276	2.24237	1.53542	2.59848	2.14934	1.48501	2.24837	1.31973	1.75549	1.1452	3.99367	2.98368	0.97909	1.9696	2.07196	0.70501	1.47232	0.48855
140079	1	1.3694	0.94841	2.29188	2.01986	1.6149	1.38382	1.4484	0.3032	1.06558	1.1232	0.84696	3.98679	0.23805	-0.11919	-0.00877	0.82802	0.54283	2.19706	0.7348	2.66045	1.21139	0.31597	0.95036	1.19005	0.86806	1.03262	2.15272	1.32056	3.57346	2.1002	1.48501	2.73613	1.64088	2.8774	1.95732	1.60195	2.47154	1.44201	1.80976	1.17026	3.85019	2.82696	1.03583	2.81522	2.06017	0.82672	1.7328	0.57634
140080	1	1.70174	1.38792	2.9791	1.98426	2.1272	1.89889	2.38625	0.8893	0.85612	1.85138	3.19285	4.09986	0.89597	0.40824	0.57978	1.35526	1.06967	5.97761	1.42111	4.03455	1.53656	0.66932	1.54728	1.4079	1.81265	1.85751	3.43031	1.64404	4.2565	3.63521	1.71399	2.86058	2.44585	3.16165	2.92262	2.00574	2.56392	1.84011	2.68246	1.5791	4.21111	5.61838	1.82872	2.99303	2.19929	1.18498	2.2273	1.05346
140082	1	1.50961	1.27207	2.82588	2.50014	2.02543	1.5945	2.10051	1.02036	-1.52288	1.25285	1.46776	3.88606	0.92993	0.39094	0.60531	1.11594	1.13609	2.43851	1.15564	2.98135	2.19265	0.45939	1.05269	1.66314	1.34869	1.09272	2.75928	1.65658	2.96545	2.31103	1.63215	2.80731	1.97308	3.01923	2.15391	1.96133	2.5726	1.58749	2.22337	1.55618	4.99298	3.34545	1.42062	2.60683	2.09944	0.98091	1.96426	0.74429
140083	0	1.6504	-1	3.71125	1.90822	1.31534	1.06032	1.28421	-0.07572	-0.90309	2.12424	2.95273	3.54527	0.42651	-0.27572	0.15534	1.1959	-0.03621	3.51074	0.57403	1.9608	0.94792	0.52763	2.04653	0.72428	1.17319	1.15412	2.54494	1.20003	3.04007	3.05164	1.21827	2.48055	1.80686	2.24949	2.39069	1.29688	1.94047	1.07408	2.10092	0.39445	3.92478	2.48309	0.73957	2.28071	1.82406	0.48996	1.22298	-0.22915
140084	1	0.97727	-0.92082	1.8667	1.81178	1.29403	0.49276	1.29403	0.2878	0.54531	1.05231	0.97864	3.4418	0.43136	-0.49485	-1.04576	0.97772	0.10037	1.61268	0.23805	1.90832	0.86153	-0.5376	0.63949	0.58206	0.47712	0.4456	2.32317	1.38202	2.25643	1.25066	1.31681	2.42695	1.12254	1.52569	1.27898	1.18469	1.75808	1.09656	1.65108	1.09167	2.32777	2.30044	-2	0.20412	2.05365	0.40483	0.78675	-0.58503
140085	1	1.4442	1.14114	3.14298	2.00199	1.76923	1.50311	1.6289	0.53908	0.79309	1.32675	1.30233	4.02475	0.68664	0.11727	-0.05061	1.61899	0.90849	2.6713	1.16791	2.48372	1.23654	0.3927	1.59251	1.36698	1.68735	1.32919	2.24358	1.5001	3.67299	2.67684	1.58715	2.68572	1.9644	3.09082	2.13682	1.75959	2.46196	1.61363	2.13859	1.43933	3.99614	2.76752	1.33425	3.1649	2.1417	0.91751	2.03121	0.86923
140086	0	1.45803	0.94201	1.88451	1.95056	1.72989	1.56015	1.63939	0.61595	0.8651	1.10687	0.73719	4.09668	0.45025	-0.06048	-0.05061	0.52375	0.92737	2.5271	0.85248	2.22326	1.02531	0.30963	0.58659	1.26905	1.22089	0.84011	2.28176	1.11126	2.85875	1.89768	1.33041	2.49056	1.45969	2.48659	1.82321	1.4283	2.16628	1.24378	1.81097	1.00817	3.85392	2.51134	0.88874	2.18033	1.83765	0.64246	1.42045	0.34635
140088	1	1.55218	1.19229	3.06921	2.0089	1.88087	1.53694	1.62356	0.4014	0.96661	1.85443	2.07423	4.10335	0.65321	0.24797	-1.22185	1.4606	0.67852	2.83469	1.57461	2.74071	1.24452	0.76418	2.28659	1.25018	1.24279	1.41547	2.20276	1.41697	3.31056	2.80051	1.52218	2.57791	2.16808	2.94222	1.79879	1.70638	2.34488	1.48671	1.97543	1.28466	4.1989	3.36162	1.30341	2.57728	2.09216	0.83059	1.83803	0.7356
140090	1	1.54233	1.23654	3.06515	2.04964	1.97183	1.50623	1.61257	0.53908	1.28713	1.24055	2.00264	3.81583	0.82282	0.29003	0.34635	1.47202	0.84634	3.02311	1.01326	1.65225	1.25527	0.49554	1.20194	1.36324	2.48044	1.52479	2.32869	1.19811	3.18217	2.4185	1.28735	2.52504	1.8273	2.0122	2.27759	1.44389	2.06885	1.26951	1.78654	0.94349	4.01827	2.71334	0.99255	2.9855	2.04739	0.60206	1.33082	0.34635
140091	1	1.41027	0.94201	2.37033	1.84708	1.68592	1.72558	2.22866	0.67025	-0.07058	0.89597	1.38184	4.05915	-1.04576	-0.13077	-1.22185	0.67486	0.95376	2.89907	0.97772	3.40372	1.5783	0.30535	1.01368	1.25018	1.50243	1.03503	3.13077	1.55352	3.12038	2.50035	1.6766	2.62227	1.87869	3.18903	2.37669	1.92526	2.55236	1.70114	1.36211	1.56027	3.91531	3.34945	1.48629	2.87471	2.07291	1.12024	2.1229	0.97543
140092	1	1.48686	1.19229	2.4442	1.93797	1.8523	1.46982	1.52517	0.87332	1.15351	1.2531	1.72173	4.06541	0.71012	0.12385	0.34635	1.38703	0.72835	3.16442	1.14208	2.90017	1.08027	0.3927	1.19451	2.2026	3.43086	1.33866	2.19084	1.30664	4.39935	2.08807	1.41414	2.53162	1.72403	2.51318	2.20014	1.51388	2.19885	1.3516	1.84844	1.06333	3.98075	3.40916	1.35257	2.93066	2.18983	0.24055	1.57217	0.5092
140094	1	1.35793	0.48287	1.89092	1.90918	1.15594	1.16107	0.93197	-0.52288	1.20466	1.21431	1.11694	3.56301	0.0086	-0.4437	-1.22185	0.49831	-1.45593	2.20303	1.12969	1.94807	0.92324	0.45025	1.61742	0.5302	0.8202	0.69108	1.51865	0.72428	2.21283	1.52879	1.04999	2.40309	1.06483	1.47698	1.23629	1.14395	1.90558	0.97267	1.51121	-0.97881	2.86002	2.88368	0.65128	-1.45593	1.33365	0.47857	0.51983	-1.69897
140095	1	1.50461	1.21537	3.43908	1.96956	1.95535	1.72165	2.09978	0.63649	0.97128	1.32675	1.79692	4.21745	0.70243	0.25768	0.10037	1.60584	0.72835	2.70672	1.14922	2.56826	1.15655	0.55751	1.46449	1.22479	1.18384	1.4936	2.88757	1.24576	3.51258	2.52462	1.3587	2.50815	1.72403	2.57074	1.91939	1.53895	2.22899	1.3516	2.37672	1.08778	4.16686	2.9214	1.03222	2.85419	2.04739	0.67117	1.57217	0.4624
140096	0	1.18327	0.64147	2.6298	1.8175	1.72049	0.83948	1.65648	0.57749	0.67025	1.03703	1.79246	4.42285	0.63749	-0.14874	-0.45593	1.34537	0.55509	2.79566	0.5832	1.96506	1.75997	-0.07572	0.71349	1.8464	0.84323	0.94547	2.81249	1.65002	2.75354	2.75668	1.55943	2.44039	1.54357	3.08246	2.60626	1.52297	2.1406	1.9039	2.59024	1.48544	4.0633	2.63597	0.84323	1.72933	2.39201	0.58995	1.54208	0.1271
140098	1	1.40637	1.06856	3.08685	1.97474	1.83715	1.74663	2.29444	0.70501	-1.52288	1.22763	1.85781	3.98314	0.56467	0.03342	0.71433	0.88081	0.82282	2.74364	1.24674	1.78104	1.09272	0.36173	1.55654	1.50974	1.25334	1.13767	3.1834	1.4894	2.64288	2.58907	1.60444	2.65761	1.75648	3.08027	3.09176	1.86052	2.50776	1.62273	2.63368	1.42095	4.43231	2.38787	1.27875	2.62661	2.00809	1.1878	2.02633	0.85126
140099	1	1.03981	0.89265	3.07534	1.80455	1.65877	0.75511	1.6218	0.55267	0.36736	1.02119	1.09272	4.3431	0.2878	-0.26761	-0.52288	0.95376	0.40993	2.49157	0.57171	3.13898	1.55955	-0.33724	1.1209	1.02816	0.70586	0.73719	2.67148	1.63347	3.30732	2.2704	1.51943	2.51979	1.50759	2.82693	1.97594	1.47392	2.07668	1.35295	2.24888	1.43807	4.10097	2.90222	0.67852	1.54045	2.36844	0.66652	1.49582	0
140101	1	1.41814	1.01828	3.0453	1.92829	1.68592	1.7026	2.13814	0.62118	0.51587	1.15655	1.19535	4.03772	0.30963	-0.04096	-1.22185	1.03181	0.79865	2.93928	0.79169	3.37004	1.15655	0.30535	0.79518	1.13672	1.04922	1.18099	2.94668	1.19811	4.13523	2.49364	1.37566	2.44908	1.39515	2.0825	2.82126	1.48728	2.19022	1.39129	1.96014	0.76343	4.06629	3.38295	1.16227	2.39424	2.1417	0.86747	1.55775	0.4624
140102	1	1.39393	0.81624	2.23139	1.88121	1.60799	1.61066	1.91392	0.4843	0.89265	1.0799	1.65772	4.03399	-0.23657	-0.16115	-1.22185	0.59106	0.55388	2.38776	0.70501	0.93802	0.69108	0.32838	0.51322	0.84819	0.90795	1.10619	2.6657	1.1427	1.7644	2.09635	1.26245	2.34899	1.49982	2.44171	2.48296	1.37785	2.07668	1.31239	1.92783	0.38561	3.98257	2.62858	0.76567	0.38561	1.60065	0.76193	1.44028	0.26951
140103	1	1.54728	0.48287	2.75881	1.89625	1.37346	1.32838	1.48487	0.0569	1.03862	1.31091	1.75305	3.62229	0.12385	-0.25964	-1.22185	0.74974	0.44091	2.76131	1.1726	2.10904	1.08884	0.48714	1.56608	0.87679	1.3166	0.84011	2.23576	0.40824	2.28952	2.7888	0.98	2.35149	1.65954	1.06781	2.19098	1.14395	1.89354	1.0013	1.71113	-0.97881	3.35259	2.52385	0.59106	2.52103	1.33365	0.51983	-1.69897	-0.82391
140106	1	1.37199	-0.40894	2.49513	1.92624	1.31408	1.33062	1.59384	0.17609	0.68395	1.05115	0.81158	3.68747	0.08991	-0.48149	-1.22185	0.92221	-0.38722	2.47245	0.64933	2.17298	0.7796	0.25285	0.90795	0.5977	0.76193	0.84011	2.20903	0.99432	2.66295	2.1184	1.22763	2.39417	1.15014	2.22261	2.66277	1.25382	2.09184	1.11494	0.80209	-0.97881	3.19243	2.49846	0.70415	1.17869	1.71206	0.74663	1.01115	-0.03152
140107	1	1.273	0.94694	2.89255	1.8396	1.74803	1.00346	1.58883	0.60097	0.51188	1.39058	2.04383	4.28403	0.53656	-0.06048	-0.45593	1.38846	0.52375	2.74291	1.06967	2.77086	0.74429	1.22063	2.58921	1.2159	0.91751	1.37457	2.65113	1.4813	2.76536	2.78417	1.38757	2.37847	2.20374	1.75251	2.19769	1.39777	1.94758	1.13545	1.66941	1.29358	3.79653	3.01204	0.91116	2.9648	2.27926	0.42975	2.29308	-0.07572
140108	0	1.50461	1.28758	3.78709	1.23629	1.97717	1.69949	2.15452	0.59879	0.80618	1.41547	1.64355	4.06477	0.55267	0.33646	-1.22185	1.5193	1.02325	2.85098	1.0983	3.1252	1.26055	0.45637	1.4101	1.37051	2.09244	1.64904	2.99209	1.53504	3.15487	2.64363	1.6766	2.65761	1.8815	2.90957	2.09135	1.84628	2.51167	1.7124	2.33897	1.59106	4.54409	3.43497	1.51891	2.65784	2.10988	1.01578	2.13837	0.95472
140109	1	1.51587	1.19229	2.31884	2.00681	1.89443	1.78247	2.20577	0.75587	0.82607	1.43201	2.4511	4.19879	0.65321	0.16732	0.67578	0.85612	0.88874	5.97761	1.05192	2.70308	1.16673	0.53656	0.64738	1.1232	1.19033	1.49996	3.11362	1.3249	4.67015	2.68903	1.47114	2.67886	1.7406	2.74534	2.94296	1.60595	2.2183	1.47741	2.19401	1.1529	3.8747	3.10767	1.1209	2.29081	2.20388	1.15229	2.17126	0.63043
140110	1	1.51028	1.17609	3.54861	1.9311	1.88087	1.59791	1.87708	0.4843	1.09517	1.41963	0.84572	4.04418	0.86094	0.23805	-1.22185	0.84011	0.92737	2.36741	1.03302	3.01621	1.70774	0.4183	1.37985	1.29159	1.19673	1.54245	2.52119	1.1427	5.18853	2.00552	1.29885	2.36135	1.37457	2.25978	2.27114	1.20249	2.05277	1.34733	2.23391	0.76343	3.74235	3.08562	0.99255	3.063	2.15887	0.68034	1.49457	0.2014
140111	1	1.29951	0.18469	2.27291	1.77269	1.54195	0.77452	1.54691	0.4609	0.36736	1.25983	1.44747	4.35614	0.2878	-0.14874	-0.60206	0.43616	0.47129	2.92963	0.69723	2.9031	0.89982	-0.11919	1.62972	0.91062	0.56585	0.73719	2.65096	1.4813	2.94049	2.54838	1.38757	2.36267	1.61941	2.2354	2.00212	1.18469	1.88156	1.14799	1.92655	1.34124	3.66882	3.10927	0.46538	1.22298	2.19287	0.47567	1.70088	-0.14874
140112	1	1.46135	1.4612	3.11096	1.70062	1.80475	1.6869	2.03189	0.66087	1.16761	1.62941	2.26326	3.98512	0.75358	0.12385	-1.22185	1.72411	1.1532	2.9841	1.30276	3.53651	2.49112	0.80889	1.7614	1.43281	1.22089	1.5649	2.79624	1.03782	3.71763	2.81608	1.28735	2.23116	1.59395	2.11611	2.57596	1.22891	1.97109	1.4679	2.00527	0.86451	3.26351	3.12642	1.00087	3.25017	2.13567	0.7767	2.07291	0.04922
140113	0	1.46135	1.0569	3.01595	1.82776	1.76923	1.64108	1.91487	0.42813	-0.52288	1.27138	1.06296	4.07757	0.30963	-0.01773	-1.22185	0.85065	0.67852	2.6867	0.85733	2.18469	0.86629	0.3927	1.16554	0.95085	0.943	1.29929	2.55218	0.88536	3.10593	2.20518	1.16879	2.20731	1.20358	2.09233	1.81358	1.20249	1.95041	1.14922	1.94206	-0.97881	3.83308	2.70108	0.70415	0.38561	1.90757	0.3075	0.95472	-0.14267
140114	0	1.77452	0.75967	2.1024	1.95361	1.59329	1.50786	1.66633	0.24055	0.70586	1.44389	2.01961	3.93135	-2.30103	0	-1.22185	0.66652	0.27646	3.1817	0.82607	2.59189	1.0306	0.46982	0.98272	0.87679	0.58206	1.10619	2.39742	0.85187	3.76263	2.62068	1.10449	2.37099	1.59395	2.04575	2.01153	1.22891	1.98592	1.14239	1.65686	-0.97881	3.46755	2.78943	0.46687	0.38561	2.0958	0.4183	1.79817	0.04922
140115	1	1.32756	0.69108	1.33325	1.96806	1.46923	1.40071	1.31555	0.00432	0.99476	0.96284	1.03222	3.99698	0.2878	-0.29243	-1.22185	-0.22915	-0.02687	2.44395	0.57287	3.58978	1.73799	0.26245	0.61384	0.70329	0.90795	0.69108	1.95226	1.1427	2.72586	1.86088	1.40688	2.54288	1.45969	2.70725	1.55666	1.5266	2.2445	1.28914	1.89487	1.11093	3.64643	3.18573	1.13925	2.27994	1.83765	0.64246	1.66143	0.4624
140116	1	1.54233	0.90526	2.16349	1.96431	1.70859	1.3694	1.40586	0.20952	0.98	1.61909	2.40209	3.8815	0.50515	0.03342	-1.22185	1.81598	0.44091	3.1332	1.4823	2.83909	1.57054	1.13354	2.1922	1.10209	1.38721	1.30942	2.05077	1.17173	3.24553	2.5053	1.33041	2.54761	1.92143	2.40954	2.27483	1.42045	2.0445	1.4062	1.76856	1.08778	3.75494	2.67674	0.93902	2.54449	1.98547	0.65225	1.51121	0.26951
140118	1	1.63266	1.00432	3.20022	1.87938	1.79616	1.58206	1.84273	0.31806	1.08171	1.41128	1.80414	3.80967	0.54158	0.08991	-1.22185	0.76938	0.62118	3.16952	1.23325	2.78174	1.03543	0.41996	1.49122	1.18639	1.15594	1.33866	2.64007	0.88536	2.96439	3.15853	1.04999	2.0525	0.8848	1.28892	2.23797	1.25382	1.82711	1.03703	1.90119	-0.97881	3.83177	3.34732	0.84386	1.84714	1.7512	0.43457	0.7185	-0.20761
140119	0	1.35793	0.90526	1.96675	1.95134	1.57795	1.53097	1.56182	0.47712	0.90363	1.21431	1.04766	4.22863	0.45025	-0.16115	-1.22185	0.7356	0.60097	2.69732	0.80346	2.05492	0.93601	0.28103	1.03222	0.99255	1.60703	1.07225	2.14292	1.55352	3.77623	2.22407	1.64454	2.28697	1.8493	3.40927	2.09332	1.81311	2.51037	1.70303	2.04131	1.42095	3.82679	2.39263	1.30341	2.65352	2.18983	0.97174	2.24549	0.89432
140120	1	1.38093	0.60423	1.22063	2.07635	1.31408	1.21405	1.00604	-0.21467	1.40807	1.0892	0.24551	3.57497	0.41996	-0.48149	-1.22185	0.31387	-0.02687	1.79505	0.45025	1.68565	1.32201	0.2014	0.16732	0.65514	1.0013	0.84011	1.68717	0.72428	2.15158	1.12418	0.98	2.32046	0.79934	1.28488	1.36866	1.07555	1.86829	0.87332	1.78526	-0.97881	2.45405	2.08214	0.18752	-1.45593	1.43965	0.3483	-1.69897	-1.69897
140124	1	1.42586	1.09096	2.49976	1.90407	1.70859	1.55727	1.72156	0.58771	0.81291	1.22763	0.96708	4.02507	0.36922	-0.04096	-0.05061	0.89982	0.85733	3.49544	0.95904	2.50746	1.04493	0.38202	0.75358	1.16227	2.04383	1.07225	2.48897	1.44279	4.49934	2.37118	1.56855	2.53808	1.78283	3.15685	2.5534	1.71441	2.40518	1.58024	1.90168	1.256	3.85219	2.63687	1.28285	2.73209	2.18495	0.94792	2.05717	0.80277
140125	0	1.59539	1.42553	3.30363	2.02999	2.2442	1.7947	2.31913	1.02284	0.98989	1.89873	3.09174	3.75692	0.95809	0.45788	0.30963	2.43559	1.20412	3.88394	1.72296	5.74636	2.03117	1.61055	2.36689	1.47232	1.63438	2.27978	3.48348	1.54245	5.18853	2.99612	1.55509	2.71326	2.3061	2.08874	2.27818	1.71858	2.43435	1.67742	2.20461	1.38435	3.8065	4.23092	1.80216	3.91704	2.31589	0.92428	2.48183	0.76641
140126	1	1.54145	0.993	2.77228	2.00009	1.60842	1.45743	1.7332	0.31175	-1.52288	1.52492	1.71933	4.05013	0.2833	-0.02228	-1.22185	0.61595	0.76864	3.04295	1.33546	2.35835	1.24254	0.4843	1.93787	1.0976	0.94743	1.21801	2.52063	0.92012	3.15281	3.23527	1.16909	2.22186	1.3897	1.98114	2.43471	1.33405	1.91986	1.26245	1.75846	0.60097	3.84166	2.94303	0.81624	1.19976	1.88326	0.75205	1.26881	0.06446
140127	1	1.54145	1.33102	3.58202	1.88643	2.1659	1.5214	1.72024	0.69108	0.94052	1.48982	2.35176	3.97973	0.75511	0.35411	-1.22185	1.70586	0.7332	3.02066	1.14922	2.44666	1.25959	0.58206	1.59095	1.53744	2.26378	1.78219	2.52524	1.28668	3.63089	2.74967	1.42029	2.43279	2.26701	2.55997	2.26649	1.49955	2.22603	1.53263	1.91793	1.10346	4.01377	3.31593	1.22712	3.01335	2.15806	0.61595	1.88423	0.43616
140128	1	1.33945	1.08849	3.24244	1.81604	1.72049	0.70415	1.52362	0.44871	0.7796	1.78647	2.13344	3.98552	0.70415	-0.10237	-0.60206	1.42943	0.52375	2.73899	0.82672	2.73155	1.01494	0.17898	1.8293	0.95376	0.74974	1.13162	2.73517	1.59715	3.17867	2.71229	1.47026	2.41303	1.71341	1.99352	2.53663	1.47392	1.94758	1.31848	1.71975	1.53995	3.72173	3.11452	0.95085	2.55415	2.38052	0.70672	1.69046	-0.07572
140197	1	1.61151	1.55206	3.8926	2.02522	2.30788	1.54357	1.8355	0.80686	0.86688	1.80284	2.55703	4.15284	1.07954	0.52375	0.44248	2.1086	1.0983	2.94966	1.49651	4.12239	1.42062	1.19728	2.13555	1.46879	2.25397	1.97991	2.5584	1.53097	5.18853	3.22178	1.57715	2.68159	2.5725	2.87043	2.41845	1.80754	2.42334	1.67136	2.00792	1.276	4.1504	3.70228	1.5382	3.38787	2.27219	0.91116	1.92012	0.78888
140202	1	1.4627	1.12743	3.12321	1.9937	1.81338	1.52466	1.73159	0.41664	0.70672	1.6861	1.89735	4.19404	0.63949	0.10037	-1.22185	1.45393	0.80072	3.06936	1.37218	2.5088	1.39568	0.59218	2.07631	1.83232	1.61395	1.38578	2.52753	1.23578	2.81654	2.84027	1.32387	2.46528	1.55303	2.55853	2.2935	1.54258	2.20107	1.47509	1.89614	1.17667	3.8437	2.56855	0.95376	2.75001	1.89515	0.85974	1.74178	0.3962
140207	0	1.39829	0.75358	1.15927	2.00178	1.60842	1.44232	2.01317	0.55023	1.06032	1.07591	1.65321	2.97135	0.33041	-0.20761	-1.22185	0.33646	0.71433	1.90886	0.50106	1.03902	1.15106	0.22272	0.29667	0.85733	0.76864	1.07773	3.00879	0.88366	1.34986	1.44979	0.91645	2.33185	0.86213	0.84757	1.554	1.09517	1.93252	1.1245	1.81211	0.98046	3.14674	1.6536	-0.3098	-1.45593	1.43489	0.37107	1.24699	-0.16115
140211	1	1.50474	0.91751	2.75001	2.05204	1.37658	1.463	1.78576	0.34044	-1.52288	1.37144	1.90763	3.79569	0.26007	-0.09151	-1.22185	0.91116	0.29226	3.0593	1.17056	2.56359	1.2307	0.34044	1.69364	1.19061	1.04218	1.07773	2.58741	0.88366	3.10022	2.43226	1.13704	2.38272	1.21827	1.6861	2.3659	1.16909	1.99061	1.17638	1.15045	0.74819	3.41461	2.81333	0.5955	-1.45593	1.9173	0.61595	1.02572	-0.16115
140212	1	1.65157	1.23754	2.78893	1.94616	1.91871	1.45561	1.62982	0.51587	0.86688	1.66351	2.10609	4.36856	0.33041	0.17026	0.30963	0.92012	0.82995	2.82972	1.41929	3.61259	1.23654	0.60746	1.93707	1.34044	1.23502	1.36568	2.37475	1.1758	3.17098	2.98789	1.2235	2.28087	1.4484	1.68789	1.87978	1.37694	1.99599	1.20303	1.80665	0.8055	2.49755	3.70352	1.21139	1.6902	2.00574	0.58546	1.78895	0.12057
140215	1	1.4062	0.93802	2.10339	1.99198	1.54716	1.57043	2.00966	0.56585	0.8704	1.08991	1.97571	4.03973	0.4456	-0.14267	-1.22185	0.80072	0.69461	2.54312	0.90634	-0.19044	1.21854	0.4133	1.04021	0.90146	0.734	1.18724	2.88393	1.05994	1.56086	2.22266	1.15897	2.32498	1.17696	1.86291	2.36246	1.20167	1.97964	1.33284	2.16056	0.77815	3.99551	1.97424	0.46389	-1.45593	1.63144	0.58546	1.36549	-0.07058
140216	1	0.80277	-0.92082	1.47712	1.63528	1.02735	0.46389	1.19645	0.13672	0.15229	0.73239	1.12352	4.13675	-0.01323	-0.4437	-1.39794	0.44091	-0.22185	0.63949	0.26951	1.25237	0.48714	-0.52288	1.24428	0.40312	0.38382	0.38739	2.17014	1.53845	1.29203	2.18744	1.58343	2.57935	1.51838	2.88629	1.90677	1.49457	2.17757	1.26975	1.59791	1.43233	3.08179	2.01038	0.4456	0.20412	2.30863	0.45788	1.29667	0.03342
140222	1	1.33122	0.95761	2.67794	1.94186	1.60842	1.64797	2.19769	0.63649	-1.52288	0.93902	1.64167	4.14695	0.10037	-0.14267	-1.22185	0.65128	0.76864	2.93827	0.96095	3.94773	1.3753	0.34439	1.13893	1.21748	0.89376	1.07773	3.08543	1.28668	4.18202	2.26233	1.38757	2.54501	1.4484	2.09072	2.25363	1.58172	2.20426	1.45515	1.86332	1.07591	3.82567	4.10118	1.58569	2.10151	2.1661	0.90417	1.65157	0.48287
140231	1	1.18526	0.21748	1.56738	2.07896	1.83366	1.07664	1.05652	0.24797	0.9489	1.34242	0.54283	4.34168	0.84323	-0.11351	-0.1549	0.3483	0	2.1114	0.40312	1.53161	1.02366	-0.17393	1.10992	0.79657	0.84634	0.61595	2.14758	1.49304	2.3717	1.45712	1.33445	2.83317	1.73312	2.41521	1.65263	1.62511	2.16755	1.10517	1.5966	1.9433	3.55477	2.10768	0.8109	2.24588	2.03567	0.49831	1.54419	-0.19382
140240	1	1.49332	1.08027	2.43592	2.07092	1.81338	1.62788	1.98078	0.58883	0.99739	1.38382	1.03019	4.25402	0.58433	-0.02228	-1.22185	2.13624	0.89432	2.56463	1.07225	3.08826	1.51188	0.35411	1.38686	1.37749	2.57985	1.0983	2.8158	1.40569	2.76845	2.76089	1.51561	2.59601	1.75724	3.04111	1.68106	1.66087	2.39443	1.5807	1.92973	1.1878	4.14545	2.97171	1.33506	3.38787	2.00574	0.86747	1.77371	0.71767
140241	0	1.13735	0.64147	2.28201	1.82452	1.58501	1.06893	2.13548	0.87157	0.50243	1.08135	1.34908	4.40306	0.55871	-0.18046	-0.52288	0.26951	0.58433	3.92634	0.82347	3.89596	1.12418	-0.25964	0.96942	0.97359	0.56585	0.87332	3.49935	1.77988	3.85231	2.59993	1.64816	2.64731	1.68124	2.47998	2.67603	1.71684	2.35675	1.54456	1.97649	1.68314	4.4443	4.08277	1.6886	1.86421	2.57314	0.8488	1.87402	0.35411
140243	1	0.77012	-1	3.13057	1.90789	0.49831	1.00689	1.34947	-1.04576	-0.90309	0.98543	0.71096	4.03148	-2.30103	-0.79588	-0.56864	1.02407	0.42488	2.6265	0.42488	2.4501	1.83334	-0.39794	1.61225	1.49052	2.19761	-1.39794	2.39915	0.98227	3.45562	1.95861	1.14799	2.50286	1.32797	2.21917	1.71214	1.20112	1.96506	1.0835	1.75297	0.72673	3.27855	2.411	0.54407	1.96619	1.63959	0.52375	1.02119	-1.22185
140244	0	0.98856	-0.92082	2.64961	1.82243	1.43791	0.76492	1.63002	0.44091	0.5682	1.00475	1.14829	4.17481	0.53656	-0.34679	-0.85387	1.05805	0.18469	2.44404	0.53656	2.96685	1.57484	-0.38722	1.07188	0.99255	0.58995	0.6149	2.66947	1.4813	2.949	2.2492	1.34301	2.41303	1.22583	1.8441	1.8952	1.2492	1.88711	1.1827	2.08146	1.1726	3.28856	2.97914	0.52375	1.12287	2.19287	0.40483	1.06856	-0.46852
140248	0	1.33626	0.3962	2.04052	2.04941	-0.38195	1.34223	1.37401	0.16732	0.77085	1.17493	0.91803	4.03429	0.233	-0.20761	-1.22185	0.63448	0.47857	2.24964	0.92531	1.79511	1.00647	0.22272	1.35851	0.97727	0.42488	0.78533	2.04727	1.32056	2.99145	2.08393	1.42781	2.49521	1.54456	2.9866	1.98281	1.55606	2.30546	1.43425	1.62747	1.07591	3.94985	1.94389	1.01199	2.259	2.04048	0.85187	1.63144	0.50515
140252	1	1.47842	1.24527	3.16507	2.04941	2.10595	1.64048	2.09757	0.72835	-1.52288	1.58309	2.89964	4.20517	0.69723	0.23805	0.07188	1.70148	0.88252	3.92642	1.18583	4.80224	1.3145	0.75051	1.65772	1.17638	1.55823	1.70432	2.98509	1.67284	5.18853	3.43412	1.71525	2.88014	2.3255	3.40449	2.47554	2.01258	2.64127	1.81664	1.96797	1.38435	4.36195	3.99082	1.68771	3.21426	2.32251	1.14799	2.16735	1.04493
140255	1	0.92788	-0.92082	1.16554	1.83417	1.06032	0.89597	1.99273	0.70415	0.63548	0.75815	0.68485	2.69	0.48714	-0.63827	-1.04576	-0.09691	0.18469	1.07041	0.3962	1.17984	0.61172	-0.79588	0.37658	0.3927	0.5092	0.4456	3.20188	1.63347	1.5458	2.38315	1.61542	2.43596	1.3216	2.27694	3.17568	1.43759	1.95679	1.40807	2.24326	1.34124	4.16403	1.55449	-2	0.20412	2.24002	0.98408	1.31931	-0.03621
140256	1	1.4101	0.78746	1.25382	2.11707	1.24279	1.37876	1.14983	-0.06048	1.29863	1.16376	0.49693	4.08257	0.55991	-0.30103	-1.22185	0.47422	0.39794	1.78347	0.64836	2.08838	1.27068	0.29226	0.59329	0.84136	0.89376	0.86273	1.85932	0.88366	2.06793	1.2531	1.07262	2.3973	0.86213	1.93115	1.3438	1.13386	2.0013	1.11661	1.42423	0.74819	3.50021	2.33738	0.37475	-1.45593	1.69108	0.27184	0.98989	-0.27572
140258	1	1.09691	-1	2.12008	2.03286	1.74578	0.97451	1.49982	0.24797	-0.90309	1.03743	0.57978	3.81065	0.38739	-0.34679	-2.30103	0.15836	0.10721	3.15416	0.57634	3.14866	0.94349	-0.34679	1.66969	1.28126	0.68931	0.4014	2.88527	1.41747	1.68735	1.85854	1.23019	2.75231	1.67265	1.70278	2.42579	1.52905	2.04352	1.02325	1.43584	2.40639	2.2101	3.31576	0.99913	2.18727	1.57322	0.36361	1.18298	-0.4437
140260	1	1.05843	-1	2.80441	1.82885	0.71349	1.01703	1.10619	0.1271	-0.90309	0.87564	1.5563	4.1571	-2.30103	-0.69897	-2.30103	0.64345	0.02938	2.75422	-0.31876	2.94527	2.17771	-0.4437	1.42406	0.5977	0.94101	-1.39794	2.25409	1.80127	3.18909	2.49201	1.65234	2.85635	2.12225	3.58641	1.95342	1.89658	2.55086	1.74437	1.70114	1.25066	4.02817	3.11077	1.36154	3.4175	2.2467	0.91803	2.1113	0.73799
140262	1	1.73584	1.64503	3.68032	2.15606	2.53349	1.4915	1.86504	0.5955	0.7839	2.30172	5.42837	3.81651	1.20978	0.72428	1.62252	1.98776	1.38561	5.97761	1.99629	1.85932	2.31731	2.34439	4.38211	2.37554	3.18606	2.41672	2.7841	1.30963	3.42726	3.15681	1.33486	2.25672	2.41409	2.44105	3.64202	1.61752	2.17102	1.63729	1.80448	0.98046	2.86791	3.10638	1.20602	4.11053	2.09833	1.15534	1.73344	0.43616
140265	0	1.46434	-0.92082	1.75959	1.82872	1.52218	0.38021	1.38792	-0.09691	1e-05	1.20925	2.50448	3.97942	-1.39794	0	-0.88606	-0.09691	-0.07058	1.49568	-0.27572	1.54827	0.33846	-0.29243	-0.69897	0.63043	-1.1549	1.36866	2.78524	1.46449	1.22583	3.45425	1.47799	2.23686	1.46997	2.99483	3.3828	1.37383	1.88897	1.00518	2.33159	-0.82391	2.80961	2.21569	-2	0.20412	2.02412	0.25768	0.84942	0.00432
140274	0	1.39463	0.89265	1.16554	1.78276	1.49346	0.53403	1.23426	0.26717	0.61066	1.92516	1.10585	3.98836	0.45939	-0.30103	-1.04576	0.26951	0.10037	1.73799	0.60423	1.41581	0.76418	-0.11919	0.73239	0.62941	0.6721	0.78746	2.48949	1.2335	1.34947	1.70868	1.21085	2.27233	0.85914	1.34635	1.37931	1.06483	1.68178	1.03782	1.81458	0.98588	2.40932	1.82879	-2	0.20412	1.92952	0.32015	1.2408	-0.74473
140276	1	1.58546	1.12743	3.39311	2.1328	1.89448	1.64542	1.87518	0.45025	-1.52288	1.70586	2.66492	4.08555	0.71433	0.23553	-0.92082	1.25334	0.45637	3.20422	1.55121	2.87229	1.45637	0.7356	2.10575	1.32613	1.55594	1.77195	2.56167	1.11694	3.26753	2.81768	1.2783	2.51392	2.02715	1.88451	2.37994	1.40739	2.16337	1.44373	1.4908	1.20548	4.31161	3.23869	1.09552	2.06431	2.03563	0.84572	1.49276	0.20412
140278	1	1.60927	1.23096	3.44222	2.10435	1.93762	1.72346	1.88863	0.62531	1.23401	2.12126	2.61555	4.18175	0.89265	0.34439	0.64444	1.86923	0.86332	3.83605	1.73352	2.61274	1.68878	1.10037	2.41068	1.66671	2.12421	1.88655	2.57078	1.23553	3.77212	2.80413	1.32552	2.41002	1.9619	2.26687	2.28625	1.46255	2.20674	1.4833	2.04159	1.20548	4.10041	2.74114	1.077	3.2565	2.12421	0.78604	1.81908	0.32838
140279	1	1.59095	1.12743	3.50928	2.08379	1.75709	1.80277	2.47279	0.64444	1.08529	1.51108	3.07742	3.99386	0.54033	0.18469	-1.22185	1.0306	0.57864	3.16218	0.96332	3.99663	1.19033	0.74351	0.48714	1.35736	1.17173	1.73799	3.36911	1.64933	2.33524	2.74595	1.69914	2.74493	1.83423	2.99511	3.23467	1.87075	2.54625	1.7881	2.36791	1.52179	2.1186	4.24122	1.84023	2.61877	1.91861	1.32305	2.22575	1.05077
140280	0	1.45909	0.68485	2.53311	2.08059	1.33606	1.43152	1.70157	0.22789	0.85126	1.33001	1.40603	3.6632	0.41996	-0.34679	-0.92082	0.79518	0.45637	2.87478	1.06744	2.46291	1.23401	0.37475	1.46909	1.15715	0.98632	0.93651	2.46075	0.93197	2.97049	2.37278	1.10823	2.45298	0.9196	1.7992	2.17064	1.21112	2.10137	1.22531	2.03294	1.07225	2.58986	2.87742	0.85974	0.77743	1.77488	0.78604	0.99913	-0.69897
140286	1	1.40088	0.93349	2.58865	2.01187	1.69346	1.60595	1.7421	0.61172	0.98046	1.44467	1.94424	4.12268	0.41996	0.0086	0.2833	2.02894	0.83759	2.87753	1.24846	2.67679	1.20085	0.62839	1.86338	1.36717	1.04179	1.45163	2.40785	1.44963	3.38172	2.56311	1.56027	2.57374	2.30552	2.84831	2.0553	1.68984	2.41019	1.52711	2.16155	1.30276	4.08724	3.10251	1.33566	2.31727	2.14931	0.94547	1.88058	0.83315
140287	1	1.53504	1.07918	3.15305	2.05231	1.83219	1.73111	2.06074	0.5302	0.51322	1.63195	2.90201	4.01754	0.74273	0.22531	-1.22185	1.49982	0.86332	3.39516	1.49066	2.67821	1.33726	0.66932	2.06959	1.64395	1.42537	1.78569	2.78446	1.40243	2.79534	3.08961	1.50651	2.52165	1.68233	2.62749	2.69396	1.65312	2.31639	1.58377	2.38173	1.30276	3.8984	3.1943	1.23249	3.26292	1.88689	1.06707	1.78746	0.64345
140288	1	1.51508	1.12743	3.45377	2.07133	1.88281	1.61087	1.88598	0.58433	0.95665	1.43981	2.46997	3.9262	0.80618	0.29003	0.91487	2.14482	0.86332	2.90468	1.07773	2.65883	1.36003	0.56348	1.43217	1.80462	2.6457	1.80781	2.65089	1.49859	3.35591	3.23557	1.55485	2.52356	2.28178	2.79695	2.67765	1.73727	2.37175	1.84404	2.24814	1.36791	4.1126	3.41544	1.46553	2.90567	2.13707	1.00087	1.97511	0.81757
140289	1	1.07591	0.18469	2.44415	1.81318	1.54195	0.9952	2.02358	0.74429	0.51983	0.96942	1.92101	4.39865	0.55871	-0.20761	-0.52288	0.67117	0.57054	2.90686	0.67578	3.49677	1.16406	-0.22185	1.19562	1.07628	0.58995	0.87332	3.23054	1.63347	2.93401	2.68807	1.49624	2.5475	1.48799	1.89998	2.22134	1.55279	2.12343	1.26741	2.27878	1.45454	3.73823	3.76423	1.41797	0.20412	2.31285	0.57287	1.52711	0.09691
140290	1	1.44654	0.86273	2.83336	2.08379	1.56396	1.56301	1.61395	0.31387	1.08099	1.42504	1.82158	4.09292	0.43297	-0.10791	-0.92082	1.27277	0.49136	3.08636	0.89763	2.34897	1.05538	0.46389	1.34811	1.05956	1.47943	1.39023	2.31754	1.48302	3.80196	2.73365	1.58569	2.65042	2.06262	2.88576	2.42144	1.67449	2.38061	1.69923	1.81184	1.40209	4.19793	2.95123	1.33566	2.53811	2.21864	1.11428	1.98905	0.84819
140292	1	1.58001	0.95856	2.3978	1.95578	1.72214	1.95918	2.53567	0.76042	-1.52288	1.38292	2.67511	4.19723	0.14613	-0.02687	-0.92082	0.53275	0.7796	3.82394	0.95904	3.57067	1.10958	0.5172	0.13988	0.9058	1.07737	1.47041	3.55863	1.60249	3.16233	3.05052	1.63759	2.75155	1.69522	2.49838	3.46215	1.78398	2.4841	1.7356	2.84299	1.44326	2.47041	4.26757	1.84023	2.51995	2.04179	1.27784	2.07004	0.93349
140295	1	0.95328	-0.92082	1.26316	1.8074	1.19479	0.76042	1.61342	0.4133	0.5966	0.88874	0.56348	4.10159	0.39967	-0.55284	-1.04576	-0.14874	0.10037	2.02963	0.32428	2.20369	0.84448	-1.1549	0.66745	0.52763	0.44091	0.4456	2.67662	1.38202	2.24137	1.90015	1.31681	2.43818	1.22583	2.38929	1.78333	1.2492	1.9135	1.20412	1.62706	1.34124	3.5187	2.40281	-0.5376	0.20412	2.1336	0.49693	1.17955	-0.29243
140297	1	1.78753	0.7332	1.9829	2.00217	1.33606	1.49346	1.81144	0.2878	-0.14267	1.39915	2.18769	3.83466	-2.30103	-0.18046	-1.22185	0.3962	0.21219	3.67567	0.83187	1.82256	0.97681	0.40654	0.7007	0.7348	-0.65758	1.10992	2.66112	1.4221	3.93697	2.54428	1.55485	2.59511	1.75853	2.97073	2.36597	1.60076	2.32911	1.59028	1.78965	1.33021	3.73434	2.89397	1.17696	2.46728	2.18631	0.98091	1.95337	0.92737
164791	0	1.17114	-1	2.36708	1.96459	1.05956	1.13481	1.2383	-0.48149	-0.90309	1.29645	0.42975	4.29715	-2.30103	-0.79588	-1.69897	1.35218	-0.0655	2.27221	0.08636	1.75113	1.3813	-0.52288	1.29951	0.41996	0.51851	-1.39794	2.3154	1.18327	2.97667	1.49679	1.25066	2.6592	1.43441	2.44812	1.73207	1.30621	2.07613	1.25744	1.39568	0.86034	3.46515	2.2552	0.76193	2.6028	1.86522	0.60638	1.51495	-0.18709
164792	1	1.68771	1.44917	3.47514	2.08458	2.24356	1.93485	2.60737	0.91062	1.03941	1.61941	5.12734	3.62728	0.98945	0.617	0.59439	1.45682	0.97267	4.07479	1.20548	1.5617	1.51733	0.89818	0.79796	1.60043	1.42537	2.30397	3.64025	2.10309	2.553	3.69185	1.98945	2.96433	2.43481	3.97809	3.73176	2.37983	2.98763	2.77051	3.11676	2.0223	4.05133	2.86334	1.88116	3.04023	2.33415	1.73743	2.86083	1.65763
164793	1	1.64758	1.07918	2.91015	1.98605	1.88281	1.9839	2.56858	0.82347	0.89154	1.8451	2.79881	4.0814	0.51851	0.18469	0.38739	1.58422	1.07225	3.67966	1.7721	3.5478	1.31534	0.73239	2.32459	1.52556	1.17955	1.63669	3.73959	1.39217	3.67837	3.09153	1.47813	2.5367	1.92085	2.20011	2.63346	1.55485	2.27556	1.50379	2.2975	1.2408	3.96277	4.08524	1.66624	2.61384	2.17932	0.97405	1.88058	0.72997
164796	1	1.40088	0.90687	2.87063	1.98218	1.64018	1.50987	1.52982	0.15836	0.74586	0.95424	1.41963	3.96415	-0.07572	-0.1549	0.13672	1.50501	0.6721	2.97182	0.98856	2.88534	1.87737	0.27416	1.40278	1.43088	2.28056	1.26458	2.23345	1.11694	3.52696	2.45346	1.35238	2.34167	1.09377	2.27054	2.1557	1.344	2.22019	1.38435	2.20623	1.09795	3.55102	2.90263	0.97035	1.88508	2.11066	0.80686	1.23172	0.12385
164798	1	1.41044	1.03383	2.85485	1.9491	1.69346	1.76057	2.0683	0.58433	-1.52288	1.15442	1.62232	4.20421	0.34439	-0.02687	0.8791	1.30363	0.80956	2.40009	0.83187	1.25091	1.00945	0.39094	0.57171	1.16495	1.10924	1.3442	2.76352	1.34753	1.79148	2.53125	1.45439	2.30756	1.49817	2.47445	2.34264	1.52634	2.17837	1.7626	2.24167	1.07225	4.66034	2.2867	1.00518	2.1469	1.79197	0.83632	1.99922	0.53148
164799	1	1.70885	1.35005	3.15008	1.99467	2.0929	1.98313	2.54194	0.90687	-1.52288	2.17184	2.86118	4.26684	0.89265	0.4014	0.72754	1.41863	1.13956	5.67658	1.47712	5.74636	1.63699	0.75051	1.41814	1.51521	2.18611	2.0172	3.48411	1.8295	4.61001	3.56545	1.8055	2.96498	2.3374	3.11543	3.1043	2.01824	2.72441	1.99158	2.62081	1.74453	4.16491	4.64715	2.05858	3.01995	2.36696	1.49262	2.53964	1.28601
164802	1	1.65205	0.98137	2.79573	1.91971	1.72214	1.56656	1.61847	0.70927	1.10823	1.2907	1.93682	3.94191	0.37658	-0.01773	0.46982	1.26647	0.88818	3.1225	0.98046	1.98254	1.18667	0.65706	1.0976	1.23019	1.05423	1.63669	2.38536	1.29623	3.30518	2.46519	1.45025	2.52736	1.97077	2.52299	2.38673	1.46255	2.17837	1.51943	1.98272	1.33021	3.85513	3.10941	1.14613	2.38209	2.11066	0.88195	1.96802	0.61805
164804	1	1.53148	1.31048	2.86086	1.954	1.89304	1.82099	2.40326	0.935	1.06483	1.48572	1.71341	4.03353	0.74896	0.11059	0.29003	2.05235	1.344	2.81006	1.38166	3.55838	1.55931	0.46389	1.75557	1.57772	1.09412	1.41145	3.41599	1.28959	3.32577	2.42797	1.48657	2.51467	1.81278	2.57381	2.39766	1.58704	2.26233	1.46345	2.16741	1.17782	3.92913	3.61595	1.44467	2.72972	1.99642	0.9196	1.50826	0.49276
164805	0	1.49024	0.72428	2.42584	1.97991	1.63869	1.63899	2.03226	0.51983	0.95085	1.25696	1.38899	3.98281	0.56937	-0.08092	0.03743	1.29447	0.75967	2.51022	1.09061	1.64207	1.26435	0.41664	1.35488	1.08778	0.80618	1.11926	2.81047	0.82413	2.82551	2.05469	1.27462	2.3784	1.20249	2.14364	2.12665	1.25983	2.01599	1.23578	1.82769	0.79657	3.84277	2.159	0.64444	1.89922	1.7972	0.55267	1.00689	-0.04576
164806	0	1.39445	-1	2.84707	1.9682	1.46909	1.25551	1.63669	0.30103	0.13988	1.5841	3.46809	4.1356	0.69461	-0.03621	-0.27572	0.83251	0.24304	3.79462	0.60314	1.19005	1.10209	0.3927	1.73989	1.13258	1.20575	1.29798	2.88054	1.38238	2.0887	3.03593	1.30363	2.78579	2.01406	1.64454	2.91632	1.44902	2.0026	1.64058	2.30198	0.56229	3.40327	1.74099	0.549	2.25414	1.88047	0.52892	2.23935	-0.22915
164807	1	1.05843	-0.92082	1.78211	1.83689	1.37273	0.8704	1.74531	0.52634	0.44248	1.02119	0.32222	4.38428	0.39967	-0.38722	-1.04576	0.33244	0.31175	2.35752	0.48572	1.94116	0.71012	-0.45593	0.73957	0.6721	0.5092	0.6149	2.80277	1.4188	2.29506	1.68806	1.44091	2.11076	1.52608	2.74432	1.84782	1.39777	1.96581	1.26293	1.48173	1.53995	3.68884	1.85522	-2	0.20412	2.19287	0.69373	1.38614	-0.12494
164809	1	1.45728	0.74586	2.20761	2.01465	1.52009	1.52724	1.81385	0.3927	0.8169	1.16376	0.95952	4.04909	0.24055	-0.20761	0.03743	0.54158	0.78675	2.37094	0.75587	3.16046	1.13322	0.27184	0.80686	1.01912	0.91328	1.0465	2.53115	1.50243	2.84815	2.19103	1.63053	2.76955	1.79546	3.15306	2.06584	1.82659	2.60378	1.68806	1.71858	1.43743	4.04157	3.18948	1.42732	2.63902	1.9526	1.00346	1.95722	0.8293
219791	1	1.47756	1.00217	3.12777	2.00082	1.74741	1.48629	1.83142	0.48714	1.10789	1.24378	0.943	3.92984	0.58206	0.03743	-0.42022	1.05614	0.83506	2.47098	1.05767	2.72704	1.23502	0.43616	1.38507	1.2307	1.97557	1.32736	2.56717	1.24055	3.17871	1.88969	1.36211	2.52356	1.67099	2.56429	1.95914	1.49415	2.2101	1.42357	1.77283	1.05308	4.07966	2.86213	1.1014	2.00552	1.92778	0.58206	1.30899	0.36736
219792	1	1.29092	-0.92082	1.44498	1.81318	1.43791	0.52244	1.10175	0.01703	0.72016	1.78647	0.61278	4.22107	0.53656	-0.26761	-1.52288	0.07188	0.10037	1.8341	0.61909	2.2411	0.76864	-0.16749	0.95424	0.6721	0.56585	0.73719	2.24239	1.45163	2.79825	2.1803	1.45606	2.04972	1.48799	2.85757	1.97368	1.41814	1.98735	1.28081	1.76701	1.40243	3.54541	2.01013	0.08279	0.20412	2.24002	0.63749	1.40637	-0.07572
219794	0	1.11059	-0.92082	1.8204	1.77793	1.67486	0.61805	1.46538	0.22531	0.3075	0.96284	2.37229	3.97803	0.41162	-0.21467	-0.27572	0.67852	0.16732	0.78604	0.26951	1.54827	0.54158	-0.12494	0.49693	0.67761	0.2833	0.89873	2.62444	1.50365	1.4239	2.75359	1.50974	2.4851	1.51838	2.52373	3.51318	1.32449	2.02259	1.41531	2.0811	1.29469	3.38607	1.53681	0.3032	0.20412	2.27235	0.61066	1.19117	-0.09691
219795	0	0.97451	-0.0655	1.77656	1.73862	1.63819	0.62014	1.48458	0.48996	-0.30103	1.0461	1.69364	4.00278	0.10037	-0.25181	-0.65758	0.81023	0.35793	2.40628	0.5611	2.64346	0.63043	0	1.84708	0.84323	0.22789	0.80754	2.63225	1.06967	1.38184	1.75724	1.31723	1.19033	1.52479	0.51851	2.45486	1.25164	1.72811	0.84757	1.73727	1.405	2.54314	1.20898	-0.86967	1.70842	1.97373	0.6149	-0.16431	-0.5376
219796	1	1.45728	0.80414	2.79826	2.02309	1.63869	1.49651	1.72697	0.33646	1.26055	1.15564	0.233	3.92158	0.7796	-0.20761	-1.22185	0.54158	0.95134	1.88689	0.79169	2.79693	1.49415	0.23553	0.63347	1.0799	0.95472	1.08422	2.42843	0.55509	5.18853	1.57229	1.08743	2.32944	1.15806	1.86994	1.95535	1.21775	1.90875	1.35044	1.96844	0.42651	3.44536	2.56733	0.76418	3.10483	2.07515	0.35984	-0.25964	-0.24413
219797	1	1.29994	-0.58503	3.86286	2.0289	1.2033	1.32899	1.71617	0.15534	0.70672	1.28421	2.10206	4.23808	0.71933	-0.5376	-1.04576	1.47129	0.50651	3.38773	0.53782	3.4685	2.33226	0.13354	1.78654	1.15045	0.92686	0.87737	2.80547	1.38238	4.66772	2.66597	1.23502	3.00052	1.65629	1.85382	2.0807	1.46982	2.08814	1.27138	2.33033	0.84757	3.66598	3.06687	1.11727	2.73043	1.92983	0.52892	1.91939	-0.18046
219798	1	1.53148	0.92324	2.57316	1.98281	1.63869	1.54407	1.70157	0.46982	0.99034	1.54208	1.53314	4.12355	0.45332	-0.08619	0.22531	0.96802	0.93399	2.78806	1.2982	2.88885	1.25479	0.40993	1.82046	1.01912	1.16346	1.28421	2.33786	1.61909	3.21734	2.53953	1.65427	2.76078	2.00238	3.22424	2.61835	1.89343	2.61715	1.7545	1.90499	1.42111	4.0303	2.92871	1.46135	2.74317	2.04289	1.12516	2.08429	0.87506
219799	0	0.92788	-0.92082	0.91908	1.81604	0.85003	0.24551	0.93952	-0.25181	0.5682	1.02119	0.90634	3.0416	0.43136	-0.55284	-2	-0.14874	-0.63827	0.72016	0.11727	1.06333	0.56585	-1.1549	0.57519	0.3032	0.44091	0.16435	2.01924	1.34025	1.26055	1.39811	1.21085	2.39366	0.97174	0.94988	1.8105	1.06483	1.63165	0.97818	1.42619	1.1726	1.43088	1.28668	-2	0.20412	1.92952	0.40483	0.85914	-0.74473
219800	1	0.95328	-0.92082	1.84048	1.745	1.29403	0.93197	1.98632	0.67578	0.33846	0.81558	0.53908	4.06815	0.2878	-0.49485	-1.04576	-0.02228	0.36361	2.22809	0.48572	2.90021	1.4143	-0.79588	0.55145	1.02816	0.47712	0.4456	3.09346	1.53301	2.97222	1.47392	1.36642	2.47813	1.22583	1.43743	2.63034	1.34223	1.92355	1.27207	2.1249	1.38328	1.32181	2.6864	0.39794	0.20412	2.27926	0.55509	1.21112	-0.37675
219802	1	1.42078	0.72428	2.46064	1.96974	1.61236	1.56324	1.85303	0.4609	0.97864	1.13033	1.09482	3.89416	0.31597	-0.1549	-1.22185	0.84572	0.69984	2.72813	0.79727	2.67015	1.3216	0.24055	0.98498	0.97955	1.11661	1.0465	2.6465	1.14983	3.25749	2.18355	1.35141	2.51467	1.45378	2.40538	2.36899	1.46967	2.14358	1.45576	1.91861	1.07335	3.90366	3.07956	1.11661	3.11633	1.99131	0.83759	1.40466	0.30535
219803	0	1.10209	-1	2.24306	2.01808	1.10106	1.26858	1.58138	-0.37675	0.55991	1.15655	1.87898	4.47019	0.55871	-0.58503	-1.30103	0.62737	-0.42022	4.37021	0.50243	2.49171	1.1364	-0.16115	1.10209	0.65418	0.90956	0.61595	2.69687	1.53857	4.66772	2.55831	1.40071	3.12371	1.68476	2.74173	3.01294	1.6217	2.23017	1.38668	2.08357	0.77232	4.08648	2.56443	0.92065	2.67965	2.00514	0.69548	1.62655	0.14301
219805	1	0.89321	-0.92082	2.53469	1.64513	1.33284	0.86688	1.93212	0.65031	0.15229	0.70757	0.98182	4.35331	0.13033	-0.34679	-1	0.45484	0.27184	1.8327	0.36173	2.8913	1.09377	-0.38722	0.81558	0.5611	0.40993	0.61066	2.99949	1.63719	1.73894	1.88638	1.62118	2.63639	1.58388	3.01684	2.276	1.52827	2.24499	1.3784	2.72055	1.53212	2.39365	3.40147	1.01368	0.20412	2.27235	0.57749	1.62839	0.0607
219807	0	1.0306	-0.92082	1.00043	1.77568	1.35257	0.36173	0.72591	-0.27572	-0.01323	0.89597	1.03663	3.91087	0.35793	-0.39794	-0.88606	-0.09691	-0.19382	0.11727	0.13988	1.50556	0.52114	-0.55284	0.39445	0.44091	0.2833	0.57749	1.86362	1.41979	1.37676	1.64572	1.39445	2.4851	1.25912	2.17263	2.8592	1.20466	1.90031	1.16791	2.10548	1.14082	2.39683	1.07737	-2	0.20412	2.11334	0.40824	0.90956	-0.36653
219808	1	1.4128	0.42488	2.17123	2.00441	1.34361	1.2927	1.44871	0.07188	1.1807	1.10346	1.24005	3.53793	-0.09151	-0.39794	-1.22185	0.9425	0.35793	2.1229	0.67394	1.98005	1.05231	0.21748	0.716	0.72346	0.66932	0.90687	2.16572	0.716	2.81521	1.9432	0.92324	2.43334	1.0799	1.31471	1.6974	1.21775	1.79803	1.04336	1.76864	0.90146	2.7922	2.50881	0.53908	-1.45593	1.7391	0.3075	0.61805	-0.38722
219810	0	1.76604	1.031	2.46321	2.05979	1.91158	1.56324	1.93952	0.19033	1.07408	1.85345	3.10245	3.84164	0.59329	0.233	-1.22185	0.77525	0.26951	3.76575	0.87967	1.29181	1.24993	0.55509	0.69197	1.14613	1.72452	1.61648	3.1942	1.56832	2.99149	3.86277	1.63428	2.89547	1.69469	3.10606	4.16811	2.11774	2.52724	1.69914	2.33244	1.24773	2.97947	4.03656	1.54974	3.12197	1.9466	1.15442	1.92588	0.86629
219811	1	1.4504	0.55509	2.08066	2.02309	1.5841	1.66058	2.13802	0.51983	0.91698	1.35946	1.26505	4.03156	0.54283	-0.18046	-1.22185	0.54158	0.58883	2.66275	1.26126	2.78492	1.40722	0.3032	1.6081	1.1784	0.84696	1.15137	2.8571	1.16673	2.60594	1.80393	1.36211	2.46724	1.22272	2.37092	2.47551	1.4612	2.11787	1.34025	1.90703	0.98453	4.03884	3.56059	1.26505	1.75876	1.71198	0.76268	1.30899	0.32222
219813	0	1.23376	0.94694	2.88506	1.78355	1.74803	1.14333	2.2953	0.94596	0.43136	1.31091	2.29933	4.45403	0.65514	-0.00436	-0.38722	1.26998	0.73239	3.4086	1.24304	3.6935	2.01317	0.18752	2.57512	1.56984	1.055	1.06108	3.69771	1.55594	3.75554	2.94861	1.47026	2.36801	1.576	2.04634	2.34433	1.43759	2.00779	1.33021	2.43952	1.42078	3.84895	3.41874	1.15534	1.12287	2.51302	0.53656	1.40637	-0.03621
219814	1	1.37051	0.7007	2.20123	1.96886	1.4833	1.56761	2.05884	0.6464	-1.52288	0.86094	0.88252	3.64581	-0.09151	-0.3098	-1.22185	0.78176	0.62941	2.64675	0.617	3.02015	1.48714	0.18469	0.33445	0.88593	0.47422	0.7796	2.91758	0.82413	3.07266	1.90369	0.97497	2.21977	0.98182	1.73038	2.5462	1.11992	2.00514	1.09377	1.24527	0.59106	3.53151	3.27098	0.95569	0.93601	1.87017	0.58206	-0.01773	-0.13077
219815	1	1.37051	0.76641	1.69862	1.96454	1.55352	1.3587	1.1959	0.02119	1.00732	1.12156	0.21748	3.97388	0.24055	-0.19382	-1.22185	0.49415	0.35793	1.57357	0.59879	2.02395	1.11361	0.24551	0.45637	0.88593	0.8651	0.93349	1.81137	1.48996	2.0803	1.90369	1.60228	2.71544	1.71709	3.19469	1.76477	1.78704	2.56146	1.63317	1.43217	1.30707	4.06039	2.21418	1.23249	2.47878	1.81737	0.8451	1.91275	0.75587
219816	0	1.34223	0.62118	1.8601	1.95313	1.34361	1.36549	1.59084	0.24055	0.81224	0.87679	0.60853	3.74608	-1.22185	-0.29243	-1.22185	0.51851	0.3962	2.12975	0.78032	2.67674	1.18156	0.13033	1.15137	0.89873	0.28103	0.6981	2.26907	0.90526	2.1259	1.427	1.16554	2.5056	1.04999	2.11123	1.70269	1.273	2.08142	1.13001	1.64611	0.70672	3.1343	2.7701	0.79796	-1.45593	1.58726	0.35984	0.98408	-0.18046
219820	0	1.64088	1.22037	3.759	1.90531	2.02007	1.6878	2.10247	0.51983	0.2833	1.48202	2.85051	3.88546	0.8848	0.4216	-1.22185	1.22401	0.73159	3.51211	1.10721	2.53108	1.2737	0.6149	1.39199	1.28171	1.15076	1.86812	2.94841	0.97035	5.18853	3.41268	1.08743	2.29715	1.3955	1.78003	2.16023	1.2982	1.94704	1.11227	2.26689	0.59106	4.11129	2.72493	0.24304	2.30292	2.04289	0.42813	0.14301	-0.49485
219821	1	1.68332	1.44498	3.40996	1.92531	2.17924	1.69618	2.10092	0.76641	1.03383	1.65533	2.81138	4.09399	0.92686	0.40483	0.67486	1.85625	0.98856	4.12126	1.31597	3.91352	1.44529	0.66652	1.53224	2.08913	3.09875	2.04536	2.93532	1.8515	3.8821	3.52	1.88705	2.97324	3.20333	3.26098	3.26114	2.13098	2.83008	2.01982	2.25761	1.94729	3.96616	4.44869	2.03866	3.38469	2.48199	1.29403	2.58204	1.31154
219822	0	1.17085	0.64147	1.78993	1.73223	1.6909	0.89818	1.90195	0.71181	0.36736	1.16909	2.25225	4.30786	0.55871	-0.06048	-0.33724	0.40312	0.48001	5.04955	0.83885	3.03826	0.89653	-0.02228	1.3831	0.95376	0.77597	0.99255	3.06077	1.53301	3.85846	2.4542	1.53007	2.53216	1.61941	2.44478	2.92624	1.53807	2.07335	1.48458	1.83448	1.51375	4.01374	3.42344	1.09342	0.20412	2.5449	0.73159	2.03209	0.1271
219823	1	1.16435	-0.92082	1.46285	1.8103	1.19479	0.53403	1.23426	0.22272	0.5832	1.54753	1.23654	3.82177	0.24304	-0.55284	-1.52288	0.24551	-0.18709	1.64246	0.45788	1.26055	0.75587	-0.45593	0.49693	0.6721	0.39794	0.53908	2.45646	1.2335	1.38364	1.7471	1.28691	2.3171	1.05576	1.55182	2.80479	1.18469	1.78767	1.1934	1.78419	1.09167	1.27508	1.67642	-2	0.20412	2.05365	0.47567	1.0249	-0.46852
219824	0	0.8657	-0.92082	0.77232	1.66987	0.44404	0.08636	0.4624	-0.27572	0.23805	0.81954	1.41497	3.079	-0.01323	-0.49485	-0.25181	-0.25964	-0.85387	-0.25964	-0.11919	1.25237	0.4014	-1.22185	0.12385	0.13988	0.11727	0.27875	1.64434	1.33806	1.26102	1.94443	1.29776	2.47851	1.11461	1.19089	1.96741	1.08565	1.7344	1.01995	1.53377	1.14082	1.46434	0.71933	-2	0.20412	1.88081	0.32428	0.7796	-0.56864
219825	1	1.00432	-0.92082	2.89018	1.70018	1.50365	0.55267	1.36399	0.29447	0.41996	0.90849	2.04763	3.97834	0.50106	-0.21467	-0.82391	1.3516	0.0569	0.86806	0.26951	1.55096	0.6902	-0.04576	1.26858	0.67486	0.57864	0.79796	2.34647	1.36773	1.29203	2.31376	1.39445	2.44857	1.45939	1.69583	2.24177	1.26881	1.86522	1.08814	1.6695	1.07078	2.28619	2.8522	0.3032	0.20412	2.02412	0.48001	0.90956	-0.48149
219826	1	1.39637	0.79727	0.98632	2.00522	1.37144	1.42537	1.57345	0.17319	0.43933	0.97727	1.53895	3.67967	0.15229	-0.37675	-0.0655	0.18469	-0.19382	2.81554	0.63144	1.7421	0.94399	0.22272	0.38202	0.62737	0.68034	0.71517	2.34331	0.45484	2.97154	1.57852	1.20817	2.58939	1.21748	1.69223	2.45258	1.17926	2.04731	1.03782	1.66332	1.21617	2.96053	2.75906	0.79379	-1.45593	2.04489	0.68842	-1.69897	-0.30103
219827	0	1.44716	0.82802	1.46285	1.88201	1.70603	0.87795	1.97982	0.5966	-0.11919	1.33806	2.81116	4.12074	0.41497	0.12057	-0.69897	0.31175	0.40993	3.21362	0.80072	1.59715	0.83059	0.12057	1.8273	0.93298	0.47712	1.086	3.37626	1.2335	1.8638	3.00987	1.28691	1.83985	1.22583	1.42127	2.62044	1.30471	1.5611	1.0216	2.04005	0.83378	2.47508	2.84984	-0.5376	0.20412	2.05365	0.8293	1.14551	-0.07572
219830	0	1.56573	1.69329	3.42978	1.8262	2.15975	1.06221	2.15054	0.81954	0.62941	1.41447	4.01699	4.16298	1.1116	0.46835	-0.40894	1.43329	0.44716	3.29153	0.83759	1.87227	1.34869	0.32634	1.69984	1.34986	0.92993	1.87927	3.92996	1.85667	1.57496	4.13551	1.77371	2.82162	1.78068	2.19786	3.52947	2.28923	2.5183	1.50311	2.59308	1.6894	2.83917	4.44861	1.67934	3.12169	2.41659	1.09202	1.92044	0.47567
219831	1	1.35025	1.05308	1.6193	2.00329	1.44824	1.41514	1.47202	0.0607	0.30535	1.00475	0.87448	3.8368	0.24551	-0.4318	-1.22185	0.18469	0.07188	2.18974	0.45939	2.46418	1.16227	0.04139	0.3032	1.09202	0.82802	0.71517	2.11491	1.33686	2.70424	2.04001	1.59649	2.7339	1.60487	2.75149	1.8526	1.67916	2.4624	1.62356	1.89834	1.56608	3.92284	2.75544	1.26174	2.5713	2.10428	0.93902	1.89287	0.60206
219832	1	1.24822	-1	2.34126	2.01636	1.19173	1.38507	1.94146	0.83885	0.87622	1.33626	2.00518	4.15574	0.66839	-0.49485	-0.60206	1.53895	0.70842	2.80577	0.74194	2.66555	1.28803	0.07188	1.2398	1.08135	0.75815	0.8014	3.3163	1.33244	2.28441	2.08643	1.20358	3.06401	1.50637	1.58138	2.50301	1.2284	1.95197	1.09552	1.96946	0.71933	2.84463	3.41009	1.21272	2.52428	1.88047	0.14301	1.40312	-0.22915
219833	0	0.89982	-0.92082	0.91908	1.7881	1.19479	0.45179	1.12678	-0.12494	0.47422	0.96942	0.38382	3.83945	0.19312	-0.63827	-1.04576	-0.284	-0.35655	0.55145	0.06446	1.17984	0.51455	-1.1549	0.35411	0.3032	0.39794	0.32838	2.14557	1.38202	1.27784	1.25066	1.28691	2.3462	0.97174	1.79484	1.50583	1.1486	1.67228	1.08243	1.62294	0.98588	3.08701	2.20077	-2	0.20412	2.05365	0.40483	0.85914	-0.46852
219834	1	1.38668	0.52504	1.28421	2.01258	1.34203	1.48058	1.75473	0.48287	0.62014	0.84448	0.96942	4.00056	0.34242	-0.3098	-1.22185	0.22789	0.49276	1.88195	0.55388	1.04179	1.04689	0.04139	0.09342	1.16938	0.60853	0.71517	2.44165	1.49304	1.72803	1.92195	1.59229	2.67367	1.67173	2.88322	2.58626	1.78462	2.48083	1.61321	2.36825	1.52453	4.55075	2.81912	1.22089	2.36114	2.09079	1.02078	1.89287	0.76343
219835	1	1.43584	0.96802	2.44297	2.01334	1.4707	1.42537	1.46627	0.32838	0.62634	1.36493	1.12385	4.02811	-0.08619	-0.05552	-1.22185	1.03543	0.49276	2.68381	1.1532	2.19926	1.01242	0.46389	1.7307	0.99607	0.9987	0.87332	2.09614	1.3831	2.93805	1.9432	1.57738	2.65782	1.74327	2.88959	1.84967	1.70834	2.40295	1.54456	1.83998	1.54593	3.76035	2.52674	1.18724	2.36114	2.11704	0.92737	1.77254	0.67578
219838	1	1.73111	1.08207	2.11564	1.95823	1.77539	1.62778	2.04856	0.48287	-1.52288	1.37566	2.32486	4.00655	-0.24413	0.02119	0.19033	0.47422	0.68842	4.03109	1.01828	3.59874	1.50461	0.46389	0.64933	0.86864	0.98767	1.15137	3.01089	1.1758	3.95414	2.84876	1.38952	2.55426	1.34537	1.89064	2.66879	1.48813	2.13072	1.43489	2.25339	0.97451	2.88862	4.05039	1.45803	2.4704	2.28704	0.70842	0.95376	0.44871
219839	1	1.63849	1.44498	3.92946	2.03647	2.14931	1.49803	1.5955	0.85248	1.16524	1.73512	2.13628	4.09557	0.99034	0.54033	0.19033	1.85406	0.86747	3.05266	1.47871	3.01438	1.8757	0.91434	2.04072	1.39846	1.32325	1.90331	2.23912	1.47363	4.05409	3.09934	1.57519	2.62267	2.12323	2.82716	2.18241	1.8179	2.43468	1.63124	2.23975	1.63609	3.87538	3.05283	1.46716	4.08271	2.3364	0.76193	1.84367	0.72181
219840	0	1.34694	1.34282	2.44265	1.79113	2.00715	1.22453	2.28475	1.33706	0.82995	1.37731	2.91544	4.25042	0.87622	0.17609	-0.21467	1.36154	0.68485	5.04955	0.94151	2.81002	0.95085	0.42975	1.42177	1.17056	1.02938	1.48416	3.84549	1.70876	3.80262	3.12307	1.57692	2.47813	1.86652	2.44733	3.34549	1.58058	2.18546	1.66755	2.38977	1.53995	4.08036	3.5621	1.32284	1.30557	2.59362	0.86273	2.40111	0.22272
219841	1	1.44716	-0.92082	1.74943	1.71908	1.80916	0.51055	1.0799	0.88762	0.3075	1.85794	1.64454	3.76087	0.36549	-0.08092	-0.29243	1.35353	0.25285	2.04048	0.67117	1.45271	0.75587	0.05308	0.66745	1.03663	1.21139	1.10924	2.27059	1.26387	1.26055	2.55859	1.31681	2.27233	1.44514	1.93922	2.1745	0.89542	1.69108	1.29798	1.13956	0.98588	3.16384	1.6894	-2	0.20412	2.05365	-0.33724	1.21112	-0.46852
219843	1	1.4101	0.87216	3.23777	1.93977	1.54986	1.37621	1.78405	0.81358	-0.90309	1.52401	2.76521	4.66123	0.74974	-0.10791	0.49554	1.76462	0.58206	3.43056	0.70157	1.42029	1.22427	0.3962	1.58647	1.78519	2.26226	1.63012	2.93149	1.68233	4.66772	3.01378	1.64904	3.02716	2.18974	2.96632	2.3558	1.75374	2.39787	1.98123	2.46409	1.05956	4.46471	2.9115	1.2783	3.0737	2.07441	0.55509	2.09978	0.4216
219844	1	1.61236	1.41614	1.70321	1.8099	2.43412	0.61909	1.4221	0.65418	0.84572	1.32654	2.02959	3.58706	0.85126	0.34439	0.06819	0.57519	0.63649	1.20575	0.79934	2.02465	0.76641	0.26482	1.07628	1.27531	0.83948	1.36661	2.6365	1.41497	1.67145	2.11354	1.4843	2.43257	1.91137	2.15442	2.47385	1.56714	1.99123	1.12123	2.37705	1.70578	2.69406	1.96853	-2	0.20412	2.27786	0.64542	-1.39794	-0.55284
219845	1	1.4813	0.85552	2.06692	1.99935	1.49206	1.3543	1.15655	0.0607	0.8893	1.15685	0.80003	3.76551	0.02938	-0.23657	-0.0655	0.70842	0.42325	2.48807	0.72673	2.18952	1.14953	0.35603	0.90849	0.86864	0.73878	0.8014	1.81644	1.01787	2.64721	2.08408	1.33506	2.42129	1.34537	2.44731	2.16619	1.39585	2.06551	1.29688	1.57967	0.82543	3.29532	2.3714	0.69461	-1.45593	1.92609	0.68842	0.8451	0.23553
219846	1	1.52035	0.94841	1.65725	1.97345	1.63063	1.58692	1.80065	0.31597	1.1284	1.077	0.26007	3.99236	0.45637	-0.25181	-1.22185	0.45025	0.49276	1.99229	0.72673	2.54264	1.00775	0.33445	0.56585	0.80346	0.82802	0.98767	2.46213	0.89873	2.436	1.60703	1.29513	2.55426	1.34537	1.93003	1.92993	1.28892	2.06104	1.20898	1.81856	1.26881	3.47488	2.65617	0.8488	-1.45593	1.87933	0.71767	-1.69897	-0.24413
219847	1	1.49485	0.96802	3.0156	1.88779	1.70969	1.4929	1.75328	0.38739	0.96332	1.077	1.3865	4.04237	0.11394	0.01284	0.19033	1.04532	0.57864	2.72575	0.82282	3.61666	1.19005	0.43775	0.84942	0.80346	0.95231	1.26928	2.40417	1.3831	3.88356	2.11428	1.52866	2.61755	1.74327	2.63968	2.23055	1.66894	2.40478	1.5382	2.13322	1.4501	3.59312	4.01237	1.59627	2.53177	2.32104	0.89154	1.78696	0.64738
219849	0	1.43616	0.18469	1.72304	1.76148	1.62366	0.84757	1.80058	0.61909	0.61066	1.91698	1.27875	3.75523	0.55871	-0.08092	-0.85387	1.17319	0.50651	2.47363	0.72099	2.47666	0.95617	0.11059	1.01953	0.86273	0.72099	0.91116	3.04443	1.29159	2.50069	2.10261	1.34301	1.85003	1.46731	1.59901	2.26755	1.2492	1.78767	1.15987	1.70088	1.38328	2.93495	2.81227	-0.11919	0.20412	2.1336	0.68034	1.21112	-0.37675
219850	1	1.59017	1.39777	3.74718	1.87973	2.06266	1.53084	1.82328	0.55871	0.90687	1.4524	2.40797	3.95805	0.86332	0.42975	0.19033	2.10401	0.72428	3.18544	0.89154	2.94326	1.28511	0.63043	1.11926	1.23401	1.22686	1.82393	2.5546	0.56585	3.91454	2.46183	1.10415	2.07081	1.56608	1.61374	1.68458	1.14145	1.82607	1.16465	2.13723	-0.97881	3.02452	2.98294	0.76268	2.94451	2.29598	-0.04096	0.57287	-0.03152
219851	1	1.31911	0.83632	2.49871	1.96666	1.52153	1.29535	1.39515	0.1038	1.16732	1.0835	0.79865	3.55578	0.46389	-0.17393	-1.22185	1.23603	0.38021	2.38694	0.58883	2.16489	1.44623	0.33041	0.81425	0.84073	0.65031	0.82866	2.09767	0.72916	2.8465	1.83213	1.19229	2.40037	1.30942	1.82151	1.71875	1.14208	2.00169	1.07882	1.67587	1.21564	2.89546	2.81431	0.70501	1.60724	2.08271	0.45484	1.08458	-0.38722
219852	1	1.48629	1.0249	2.59483	1.97465	1.92355	1.55473	1.91355	0.76418	1.16967	1.3742	1.84261	3.37801	0.63749	0.17898	0.24304	2.42949	0.88705	3.25846	1.10415	3.3145	1.77909	0.98408	1.4504	1.46702	2.39023	1.42521	2.74499	0.85187	2.89338	1.97791	1.02735	-0.13966	1.77444	1.06108	1.81191	0.94052	1.84273	1.0162	1.32715	-0.97881	2.76615	3.44411	1.0607	2.88439	2.12126	0.47422	1.08458	-0.16115
219853	0	1.16376	-1	3.52241	2.01866	1.12905	1.28443	1.71991	-0.42022	0.90795	1.19201	1.03019	4.41784	0.68664	-0.65758	-2	1.47276	0.05308	3.08565	0.39445	3.25792	1.36754	-0.34679	1.25479	0.89098	0.93247	0.67486	2.91929	1.63144	4.66772	2.25532	1.49402	3.15515	1.79782	2.97204	2.4185	1.69888	2.31817	1.54158	2.20774	1.01578	3.8867	3.29328	1.26198	2.50444	2.02073	0.716	1.81271	0.34242
219854	1	1.34361	0.89982	2.34396	1.90352	1.64266	1.21352	1.06145	0.2014	1.10551	1.31239	1.42732	3.49613	0.38382	-0.0655	0.42813	1.16495	0.33041	2.15909	1.13988	1.28375	1.03383	0.71096	1.75412	0.8109	0.79379	0.88762	1.66455	0.54158	2.04902	1.52621	1.12385	2.30492	1.24378	1.46967	1.41481	0.94052	1.93156	1.00475	1.27021	1.12743	2.98553	2.13139	0.36361	-1.45593	1.90677	0.21748	0.93349	-0.38722
219855	0	1.66172	1.50786	1.93349	1.95909	2.22347	1.74593	2.22269	0.77452	1.05576	1.42537	1.32056	3.77739	0.78675	0.42651	0.8657	1.29557	1.14333	1.93105	1.09552	1.7421	1.29688	0.49276	0.75051	1.24601	1.1345	1.47799	3.08762	0.81954	1.36642	1.73496	1.06893	2.22497	1.086	1.97211	1.58297	1.05192	1.88745	1.03782	1.66058	-0.97881	2.78249	2.78586	0.72997	-1.45593	1.66727	0.34635	1.16047	-0.19382
219856	1	1.13893	0.46982	2.54311	2.00975	1.85788	1.08743	1.67916	0.49276	0.84136	1.17725	1.71567	3.98797	0.85794	-0.11351	-0.01773	0.47129	0.22531	2.81123	0.66932	2.8119	2.74017	-0.08619	1.11126	1.8055	0.84634	0.72754	2.90638	1.44483	2.28932	2.16152	1.28825	2.73706	1.67265	1.56289	2.03439	1.68386	2.09486	1.02325	1.53832	2.77356	2.80498	3.78443	1.2824	2.51492	1.89686	0.33646	1.31069	-0.19382
219857	1	1.26435	0.91855	2.00642	1.97685	1.59945	1.58861	1.91153	0.51455	0.69197	1.11093	0.58995	4.06413	0.30963	-0.34679	0.24304	0.5302	0.74115	2.72434	0.97267	3.08685	0.94596	0.4014	1.08814	0.8109	1.59483	1.02816	2.63162	1.4901	2.1839	1.9952	1.60347	1.99686	1.77981	3.13117	1.54183	1.7014	2.51618	1.56146	1.76507	1.73046	3.87557	3.16593	1.21854	2.46985	2.18384	0.87622	1.70919	0.72263
219858	1	1.70122	1.51362	3.92986	1.99021	2.39386	1.60119	1.94929	0.72673	1.22037	1.77495	3.07349	3.78488	1.42144	0.72509	0.84011	1.94221	0.99211	3.33607	1.50556	3.65255	1.90347	1.42423	2.16411	1.57299	1.53782	2.13551	2.7429	1.28171	3.53397	3.10345	1.42193	2.26571	2.87129	1.59306	2.56291	1.45879	2.12044	1.41145	2.37825	1.28668	3.34223	4.1491	1.44747	3.879	2.50583	0.73078	1.72542	0.45484
219859	1	1.09726	-1	1.85163	2.04524	0.76118	1.31302	1.68744	-0.37675	1.08672	1.20898	1.43838	4.59218	0.67761	-0.61979	-0.72125	0.04922	-0.05061	2.66677	0.46538	4.05126	1.00303	-0.46852	0.80821	1.2222	1.59295	0.33646	2.85588	2.13481	2.67227	2.33415	1.84991	3.52788	2.45123	4.05324	2.26449	2.28076	2.91293	2.07828	2.59002	1.58081	5.30092	3.12183	1.62315	3.30541	2.40466	1.17898	2.46364	1.05461
219860	0	1.23704	-0.92082	1.36173	1.78526	1.85291	0.21219	0.78032	-0.11351	0.43136	1.07262	0.51587	2.80841	0.50243	0.01703	-0.5376	0.11059	0.16732	0.65896	0.3032	1.74741	0.55991	-0.29243	0.5966	0.75891	0.4843	0.83759	1.84479	1.18099	1.01494	1.08099	1.10924	2.43887	0.85431	0.50515	1.64611	0.98272	1.65706	0.86094	1.64276	-0.82391	1.14953	1.0249	-2	0.20412	1.75427	0.02531	-1.39794	-0.69897
219861	1	1.66987	1.80113	1.91798	1.92511	2.52973	0.80618	1.22583	1.20548	1.08672	1.40364	0.53148	3.35293	1.31869	0.61805	0.22272	0.86332	0.89042	1.36922	1.06707	2.17595	0.98	0.27184	1.07773	1.49941	1.09237	1.62818	1.91892	1.12581	1.13956	1.86255	1.39445	2.39742	1.45939	0.97681	1.25406	0.98272	1.76768	0.92117	1.20358	1.19976	2.49894	1.479	0.55267	2.62668	2.02412	-0.04096	1.31952	-0.56864
219861	1	1.30899	1.273	1.91413	1.73078	1.95612	1.48216	1.07408	0.4014	1.18099	1.10209	0.59329	3.35986	1.06296	0	0.69723	0.98856	0.74115	2.42424	1.20358	2.10554	1.33546	0.4133	1.05423	2.22264	3.04008	1.3543	1.60228	0.9425	3.07838	2.30685	1.2887	2.42849	2.40725	1.33726	1.34498	1.10037	2.22477	0.85491	1.2159	1.34616	3.23807	2.66789	1.00518	3.36229	2.31856	-1.60206	1.87373	-0.10237
219862	0	1.21219	-1	3.15724	2.02036	0.92273	1.1313	1.48001	-0.20066	1.06408	1.20898	1.72419	3.97052	0.60206	-0.95861	-2.30103	1.28758	-0.16115	3.02923	0.31175	1.85254	1.2393	0.20412	1.14891	0.79518	0.8848	0.63649	2.53021	1.19479	4.66772	2.29804	1.01157	3.0293	1.34242	1.57623	2.16926	1.29557	2.05323	0.93146	1.8707	0.65896	3.03224	2.31163	0.53148	2.57879	1.77844	0.41162	1.2408	-0.5376
219863	1	1.30728	-1	1.7647	2.10612	1.04258	1.405	1.63448	-0.42022	0.95521	1.41027	1.16316	4.30883	0.63649	-0.5376	-0.56864	0.40483	-0.12494	2.7752	0.78746	1.46997	0.92583	0.04922	1.56182	0.57287	0.76042	0.48996	2.57582	1.22891	2.4231	1.98525	1.18667	2.77311	1.51548	2.19435	1.38899	1.33365	2.10745	1.20385	2.06674	1.00903	3.47904	2.32094	0.6637	2.29629	2.14423	0.60097	1.4283	-0.22185
219864	1	1.24601	0.29667	2.15198	1.97067	1.32654	1.0892	1.00775	0.07555	1.12024	1.07408	1.77203	3.36292	0.2833	-0.37675	0.69723	0.76938	0.33041	2.16593	0.4609	0.989	1.08386	0.29885	0.80686	0.94151	0.84386	0.93952	1.64375	0.64738	1.77692	2.16631	0.86153	2.06479	1.09726	1.68502	1.89332	1.00087	1.91148	1.11628	1.44638	0.83569	3.39583	1.38703	0.5092	-1.45593	1.60617	0.41162	1.2307	-0.65758
219865	0	1.29092	0.18469	2.15637	1.7919	1.54195	0.67578	1.50256	0.37658	0.63548	1.75785	1.20817	4.22863	0.36549	-0.30103	-0.85387	0.29003	0.37658	2.49333	0.75205	2.7236	0.89982	-0.09691	1.80889	0.86273	0.61278	0.83251	2.70178	1.16167	2.86138	2.20341	1.31681	1.97002	1.39568	1.98722	1.92804	1.27784	1.80161	1.10992	1.41814	1.34124	3.40002	2.56475	-0.5376	2.05523	2.19287	0.67302	1.31931	-0.46852
219867	0	1.16435	0.64147	2.8733	1.60574	1.6909	0.89597	1.79197	0.64836	-0.11919	1.07408	2.26855	4.40636	0.32838	-0.12494	-0.60206	1.09517	0.50651	3.40464	0.78746	2.48242	1.45225	0.1271	1.57576	1.02816	0.6721	1.03503	2.92846	1.63347	3.00901	3.0519	1.56832	2.10561	1.64552	3.1907	2.65894	1.59373	2.1321	1.42078	1.85254	1.53995	4.11	2.62767	0.61909	1.69705	2.31285	0.79934	1.64621	0.17609
219868	0	1.4417	0.74741	1.97211	1.78965	1.65877	0.69548	1.44154	0.39094	0.39445	1.8472	2.25044	4.09934	0.36549	-0.10237	-0.60206	0.41996	0.33846	2.56322	0.67943	1.48515	0.84136	0.08991	0.78675	0.83632	0.65321	1.00689	2.65885	1.2335	1.67145	2.38528	1.31681	1.88824	1.39568	2.05568	2.06333	1.30471	1.69108	1.21458	1.74772	1.38328	3.53878	2.1533	-2	0.20412	2.05365	0.66652	1.52711	-0.37675
219869	1	1.51268	1.13354	2.55665	1.95718	1.92355	1.72656	2.18744	0.82151	1.29491	1.41547	1.85618	3.77886	0.68215	0.17898	0.69723	2.14903	1.05115	2.75401	1.31492	2.91909	1.30878	0.49276	1.78781	1.33345	1.05956	1.3543	2.99554	0.85187	1.95847	2.12824	0.95856	-0.13966	1.53757	1.32243	0.89432	1.21484	1.84273	0.993	1.58501	1.44185	2.67189	3.14453	0.82478	-1.45593	1.60617	0.51055	1.34124	-0.38722
219870	0	0.97727	-0.92082	1.63134	1.76634	1.29403	0.51851	1.18724	0.11727	0.39445	1.00475	0.53148	3.82421	0.24304	-0.4318	-1.04576	0.88024	-0.0655	1.41714	0.23805	1.26055	0.70501	-0.30103	0.71684	0.46538	0.39794	0.53908	2.21733	1.29159	1.43152	1.15168	1.09272	2.31101	1.05576	1.16197	1.5605	1.06483	1.65254	0.90849	1.31133	0.83378	2.55526	1.49721	-2	0.20412	1.92952	0.2878	0.78675	-0.58503
219871	0	1.38093	-1	2.47544	2.09269	1.46509	1.47842	1.88593	0.3032	-0.90309	1.51693	1.28375	4.45337	0.48996	-0.14874	0.19312	1.61542	0.71684	2.32787	0.64246	1.35141	1.2982	0.01284	0.72916	1.19783	0.902	1.1176	3.13497	1.45378	1.71012	2.67739	1.37767	2.62276	1.58782	2.68236	1.73759	1.5895	2.14693	1.39322	2.20398	1.15198	3.83363	2.61407	1.11893	3.60957	2.43632	0.50515	1.68205	0.17609
219872	1	1.23223	-1	1.89321	2.07243	0.85733	1.37985	1.94374	-0.11351	1.04258	0.74429	1.24601	4.1028	0.48144	-0.74473	-0.92082	0.51188	-0.08092	1.53681	0.63548	0.76864	0.89321	-0.20066	0.20683	0.72997	0.57978	0.61278	3.28466	1.0013	1.48643	1.85691	1.10721	2.73482	0.26482	1.78412	2.48254	1.16791	2.07784	1.08884	2.32249	0.66652	1.45834	2.22461	0.40483	2.13685	2.03076	0.55023	0.96848	-1.09691
219873	0	1.04844	-0.92082	1.00043	1.76745	1.35257	0.19866	0.22272	-0.38722	-0.22185	1.06145	1.33425	3.35145	0.27875	-0.4437	-1.04576	-0.01323	-0.37675	0.04922	0.11394	1.54827	0.52763	-0.45593	0.37475	0.44091	0.2833	0.51455	1.6219	1.33806	1.17143	1.40415	1.276	2.27628	1.21748	1.08814	1.29579	1.08565	1.75143	0.95665	1.38668	0.98408	1.77364	0.89708	-2	0.20412	1.88081	0.52114	0.46389	-0.69897
219874	1	1.37051	0.60423	2.4248	1.93039	1.69836	1.56384	1.89823	0.57634	1.05805	1.24005	1.26975	3.72625	0.2833	-0.14267	-0.25964	1.75618	0.58883	2.38099	0.98543	2.36171	1.36829	0.43136	1.39533	1.00432	1.04961	0.93952	2.69398	0.85187	3.13887	1.98141	0.95856	2.15134	1.38166	1.76215	2.27028	1.10037	1.92163	1.08849	1.72713	-0.97881	2.8894	3.20237	0.89376	1.00217	2.38776	0.60638	1.26079	-0.22185
219876	1	1.32428	0.89982	2.08106	1.85327	1.59945	1.38507	1.16316	0.42651	1.18949	1.17667	1.15442	3.98049	0.40483	-0.05061	-0.25964	0.94002	0.01703	2.60123	0.7348	2.17479	1.11227	0.38917	1.09237	1.09096	2.18834	1.08458	1.86076	1.1726	2.51861	2.17975	1.43297	2.11661	1.90064	2.80319	1.17898	1.52647	2.27052	1.39759	1.56146	1.65725	3.46587	2.53297	1.09412	2.62117	2.12126	0.75205	1.55352	0.42651
219877	0	0.89982	-0.92082	1.03663	1.80229	1.06032	0.38021	1.19424	0.01703	0.36736	0.98722	1.29003	3.05669	0.24304	-0.55284	-1.04576	-0.09691	-0.23657	1.23274	0.10037	1.06333	0.48144	-0.79588	0.48287	0.25042	0.3483	0.32838	2.23198	1.34025	1.3092	1.54568	1.25212	2.38867	1.05576	1.17926	1.47451	1.06483	1.58614	0.96895	1.71975	0.98588	2.82576	1.16643	-2	0.20412	1.92952	0.36361	0.92117	-0.74473
219878	1	0.95328	-0.92082	1.59539	1.79567	1.29403	0.44716	0.99695	-0.07058	0.39445	1.09482	0.90309	4.15454	0.13672	-0.34679	-0.85387	0.27875	-0.14267	2.17458	0.48572	1.84677	0.67486	-0.30103	1.617	0.71012	0.44091	0.4456	2.03715	1.34025	1.89282	1.94305	1.25212	2.36267	1.17811	2.20123	1.44871	1.18469	1.75808	1.0216	1.47943	0.83378	3.12639	2.25679	-2	0.20412	2.05365	0.25285	1.21112	-0.46852
219879	1	1.30363	0.81158	1.88728	1.84173	1.54962	1.45637	1.50284	0.34635	1.01157	1.06408	1.25744	3.79784	0.30963	-0.17393	0.42813	0.60746	0.42488	2.22167	0.59988	2.32783	1.24871	0.28556	0.58546	0.84073	0.2833	1.10209	2.22601	0.85187	2.27836	2.25636	1.02735	-0.13966	1.24378	1.65801	2.43119	1.07773	1.7876	1.1827	2.51267	1.28668	2.65979	2.9311	0.61805	-1.45593	1.80044	0.63448	1.03941	-0.65758
219880	1	1.61784	1.33001	3.40902	1.95163	2.13341	1.99441	2.57937	0.93802	1.15442	1.6638	1.74343	4.10804	0.98408	0.35025	0.70415	1.95134	1.57136	2.6366	1.5753	4.25546	1.91929	0.61384	2.08196	1.87297	1.91376	1.65254	3.71788	1.2907	3.93703	2.79383	1.53364	2.59593	1.82763	2.26138	2.57493	1.61815	2.38694	1.6081	2.30415	1.52802	3.59004	4.12846	1.70595	3.51051	2.17487	0.81624	2.10044	0.65514
219881	1	1.44716	-0.92082	1.46285	1.73054	1.6909	0.46687	1.15806	0.08636	-0.65758	1.88457	1.60778	3.83897	-1.39794	-0.23657	-1.04576	0.10721	0.05308	2.61598	0.64345	2.57459	0.79309	-0.07572	1.27761	0.58206	0.47712	0.83251	2.37978	1.53301	2.65953	2.2985	1.45606	2.19368	1.54357	2.37814	2.20976	1.53807	2.01565	1.21458	1.9136	1.42078	3.40911	3.49762	1.13162	0.20412	2.24002	0.70672	1.52711	-0.03621
219882	1	1.55811	1.22453	2.46379	2.07994	2.04583	1.94778	2.5646	0.98272	1.2615	1.41647	2.67352	3.84808	0.90309	0.25527	0.33846	0.97772	0.93551	4.40811	1.12613	2.89394	1.30578	0.63448	0.63144	1.24993	1.21352	1.80686	3.5905	1.40226	3.42835	2.76825	1.58524	2.70555	1.7881	2.85381	2.78495	1.76656	2.47169	1.69461	2.67818	1.48558	3.94032	3.4492	1.49665	2.16065	2.16947	1.04689	2.39366	0.80686
219883	1	1.18526	-1	2.18523	2.01636	1.90091	1.01157	1.19145	0.39794	-0.90309	1.25091	1.38148	4.15304	0.35984	-0.16749	-0.1549	1.031	0.19033	2.52006	0.52114	1.0835	1.08386	-0.07058	1.30168	0.7356	0.63749	0.78817	2.24391	1.27184	1.4133	2.12323	1.15137	2.67717	1.554	1.61055	1.3249	1.50065	1.98349	0.89487	1.70252	1.43584	3.08619	1.71408	0.54283	2.11873	1.57322	0.24055	1.30276	-0.5376
219884	1	1.20358	0.5302	2.15999	2.0865	1.83366	1.08955	1.37585	0.33445	0.78176	1.26741	1.16047	4.08477	0.82737	-0.11351	-0.1549	0.62737	0.10721	2.22559	0.55267	2.38856	1.2531	-0.17393	0.92891	0.71265	0.86213	0.57171	2.52073	1.55328	2.68191	1.63548	1.3543	2.82703	1.80699	2.52611	1.62014	1.7185	2.24398	1.14983	1.54469	1.55919	3.32931	3.11271	0.96237	2.24588	1.89686	0.4624	1.4823	-0.10791
219885	0	1.5197	1.04689	1.7819	1.82145	1.7608	0.53782	1.48926	0.19312	0.34635	1.76148	2.76896	3.8722	0.43616	0.1271	-0.58503	0.37658	0.06446	1.29623	0.55751	1.70226	0.64147	0.06446	0.48144	0.85673	0.4183	1.45939	2.76969	1.52153	1.4877	2.87923	1.50974	2.42384	1.53605	2.51701	3.58658	1.45803	1.97109	1.27784	2.22534	0.79657	3.02747	2.56855	0.70757	0.20412	2.30863	0.72997	1.16017	0.08636
219886	1	1.3681	0.48572	2.66977	1.72526	1.72049	0.62737	1.27091	0.44871	0.36736	1.87046	2.06009	3.72347	0.13672	-0.08092	-0.52288	1.04999	0.31175	3.23259	0.71349	2.46722	1.19893	0.05308	1.16406	1.41664	2.02751	1.2284	2.5944	1.45163	3.26958	3.26747	1.45606	1.90601	2.16492	2.00199	2.98366	1.58058	1.93817	1.50037	1.86982	1.40243	3.69438	3.1484	1.03623	3.33282	2.36844	0.45332	2.21123	-0.03621
219889	1	1.46449	0.84572	2.43468	2.02185	1.5523	1.44932	1.48601	0.13354	1.09587	1.3566	1.43441	3.85101	0.21484	-0.22185	0	0.88138	0.53908	2.57512	1.02325	2.2599	1.11093	0.37658	1.5479	1.16702	1.61479	1.07188	2.13754	0.25042	2.53486	2.39499	1.01787	2.20677	0.84198	1.74733	1.54469	1.1486	1.93003	0.96426	1.72222	-0.97881	3.46481	2.34778	0.40483	-1.45593	1.55895	-0.58503	-1.69897	-0.21467
219890	1	1.4417	-0.92082	1.73199	1.77422	1.43791	0.4183	0.91487	-0.18046	0.5682	1.95381	0.7332	3.8488	0.24304	-0.23657	-1.04576	0.48001	-0.0655	1.99922	0.63347	1.99769	0.97772	-0.02228	0.79309	0.65128	0.76938	0.83251	2.08447	1.06744	2.11096	1.76507	1.25212	1.85003	1.30449	1.75366	1.33965	1.27784	1.74241	1.05308	1.50691	1.34124	3.09254	1.88007	-2	0.20412	2.05365	0.5977	1.17955	-0.46852
219891	1	1.41913	0.80003	2.07022	2.01237	1.26694	1.39375	1.35526	0.17319	1.17638	1.1682	0.66181	3.87067	0.48287	-0.22185	0	0.84757	0.43457	1.89221	0.54777	1.13577	1.1245	0.22011	0.60638	0.85974	0.99255	0.72754	2.00436	-0.04096	1.85315	1.84504	1.10585	2.21772	1.03141	1.96412	1.34064	1.10789	2.02621	1.01536	1.83828	-0.97881	3.67677	1.84186	0.40483	-1.45593	1.44075	0.29667	-1.69897	0.0607
219893	0	1.69285	1.33546	3.53215	1.82743	2.10931	1.74327	2.08368	0.90741	0.97267	1.46015	2.63791	3.87664	0.92065	0.35411	0.61909	1.3927	1.00346	2.81886	1.29557	1.70621	1.3249	0.6981	1.43712	1.62346	1.31555	1.71029	2.95443	1.55072	2.04696	3.39384	1.67916	2.65323	1.93069	3.01858	3.34925	1.91164	2.55781	2.08059	2.55385	1.52802	3.68742	3.35268	1.43505	2.69717	1.92891	1.26364	2.20192	1.00217
219894	0	1.34694	1.27393	3.16857	1.84497	1.94924	1.2071	2.35449	1.077	1e-05	1.34908	1.93541	4.46674	0.49969	0.07555	-0.33724	1.05385	0.83315	5.04955	1.16346	3.42026	1.43996	0.29447	2.2727	1.2667	0.80003	1.24527	3.99507	1.4813	3.48684	3.0274	1.44091	1.80767	1.58365	2.63635	2.18061	1.50718	1.9285	1.28959	2.25756	1.45454	4.10152	3.20292	0.79099	0.20412	2.41347	0.65225	1.75876	-0.07572
219895	1	1.61331	1.25237	2.82532	2.07291	2.01473	1.77422	2.10978	0.77379	1.20925	1.52153	2.67091	3.88795	0.8014	0.15534	0.56703	1.51812	0.97589	3.89574	1.23376	2.53798	1.31869	0.75891	1.5302	1.38686	1.21906	1.62045	2.98957	1.14426	3.92931	2.79013	1.33746	2.45291	2.21775	2.19396	2.86155	1.54133	2.20909	1.43743	2.08554	1.11826	4.22345	3.07024	1.09934	2.57624	2.11042	0.90472	1.71181	0.38917
219896	0	1.20276	-1	2.96041	2.14123	0.64542	1.15137	1.39111	-0.46852	1.2907	1.36773	1.17984	3.74783	0.55871	-0.56864	-0.22185	0.93752	-0.69897	3.01395	0.55145	2.90991	1.13767	-0.31876	1.03262	0.80686	0.74586	0.19866	2.47864	1.4908	2.65911	2.15397	2.23945	2.74317	2.08565	1.9627	2.35131	1.94836	2.08884	1.13066	1.84942	0.95569	3.43042	3.05498	0.89432	2.23965	2.25394	0.53275	1.01115	-0.284
219897	1	1.38112	0.9987	3.05648	2.00642	1.40926	1.52336	1.8607	0.17319	0.97681	1.07115	0.80618	3.62174	0.21484	-0.20066	-0.60206	0.59106	0.47276	2.37361	0.72016	3.07182	2.07365	0.23805	0.77085	1.44529	0.84198	0.93298	2.59915	0.85794	1.66096	2.25397	1.35946	2.41742	1.28126	2.35645	2.3529	1.43632	2.18156	1.32593	2.07063	1.20978	2.42881	3.19535	1.14551	-1.45593	1.59999	0.73799	1.45637	0.31806
219899	1	1.41913	0.68664	2.26642	1.9966	1.62346	1.69364	2.13127	0.60206	0.35984	0.79934	0.75051	3.91382	-2.30103	-0.37675	0.33846	0.4456	0.5955	2.58665	0.8657	3.05823	1.14082	0.25527	0.6981	1.00988	0.36736	0.80754	2.94777	0.85794	2.29115	2.15996	1.22194	2.3272	1.15351	1.94778	2.53357	1.3543	1.99699	1.13956	1.64943	0.90849	3.88165	2.88589	0.77305	-1.45593	1.55895	0.716	-1.69897	-0.10237
219900	1	1.38112	1.01242	2.41073	1.9491	1.77822	1.47276	1.66969	0.77379	0.83378	1.0249	2.18713	3.85332	0.21484	-0.03621	0.12057	0.96473	0.902	2.74116	0.81823	1.42406	0.96848	0.44871	0.68753	1.23452	0.7767	1.28556	2.41317	0.85794	1.29336	2.51014	1.12024	2.4041	1.20167	1.69294	2.28977	1.18554	1.74981	1.04999	1.68413	0.90849	3.92901	1.71416	0.40483	-1.45593	1.55895	0.4456	1.12743	-0.36653
219901	1	1.66736	1.45879	3.9288	2.08778	2.23722	1.68886	1.75793	0.54531	1.21272	1.58092	2.34829	4.14291	1.06744	0.54283	0.68485	1.95134	0.9248	2.99006	1.06744	2.73308	1.46345	0.63448	1.08636	1.51534	1.67293	1.91751	2.49966	1.34143	3.8645	2.80925	1.5231	2.52243	2.00139	2.73147	3.01975	1.62397	2.32377	1.69705	2.15555	1.20978	3.90953	3.44116	1.38435	2.75301	2.14644	1.1245	2.1214	0.65514
219902	1	1.51014	1.03782	3.36906	2.02185	1.81783	1.55328	1.98105	0.50515	0.99432	1.42095	1.42959	3.6005	0.60314	0.03743	0	1.34104	0.64542	2.60143	1.33846	2.84916	1.35889	0.32222	1.73191	1.29226	1.06483	1.33122	2.6102	0.85794	3.12347	2.452	1.27184	2.26195	1.20167	2.0811	1.87599	1.30578	2.02057	1.17406	1.75488	0.49554	3.58035	3.01254	0.90741	-1.45593	1.99149	0.62941	0.85794	0.18184
219903	0	1.19756	-0.92082	0.77232	1.69329	1.02735	-0.06048	-0.4318	-0.4318	0.48572	1.66614	1.07664	2.77489	0.28103	-0.4437	-2	-0.25964	-0.85387	-0.48149	0.42488	1.41128	0.61172	-0.29243	0.25042	0.40312	0.47857	0.54777	1.21906	1.13226	1.40466	1.47129	1.46404	1.75861	1.56146	1.31931	1.85788	1.38039	1.75465	1.07664	1.62511	1.5605	1.32818	1.10653	0.00432	0.20412	1.82685	0.58883	0.82866	-0.4318
219904	1	1.4101	0.90472	2.58643	2.02971	1.62346	1.52853	1.67154	0.48714	0.06446	1.18498	1.58749	3.96532	0.3075	-0.22185	-1.22185	1.37676	0.72754	2.53029	0.89818	2.97188	1.11093	0.34044	1.20303	1.55133	0.72263	0.98453	2.3265	1.39428	3.15592	2.72546	1.57438	2.5547	1.71892	2.8702	2.64828	1.75853	2.42295	1.64542	2.11049	1.31323	4.16128	2.84873	1.30211	2.54511	2.04017	0.99695	1.94832	0.75205
219905	0	1.48756	-0.92082	0.91908	1.72965	1.37273	-0.33724	-2	-2	1e-05	1.87656	-0.25181	1.50678	-0.11351	-0.34679	-2	-0.46852	-0.82391	-0.50864	0.42813	1.26055	0.46389	-0.16749	0.33244	0.3032	0.44091	0.6149	0.94694	0.92942	1.33686	0.83506	1.15957	1.49969	1.22583	0.24304	0.44248	1.18469	1.53441	1.05308	1.13956	0.98588	-0.42022	0.91222	-2	0.20412	1.63114	0.53656	0.45484	-0.74473
219906	1	1.15106	0.18469	1.78211	1.79713	1.6909	1.12743	2.24291	0.9722	1e-05	1.16346	1.91036	4.3319	0.3483	-0.07058	-0.45593	0.10721	0.59879	3.66949	0.86273	4.35833	1.50447	-0.09691	1.2079	1.33666	1.80223	0.94547	3.79099	1.75793	4.00464	2.8142	1.71567	2.63145	1.75197	2.56711	3.38153	1.73584	2.31315	1.60541	1.87523	1.73014	3.70711	3.99896	1.62757	2.21429	2.60326	0.86688	1.9045	0.36922
219907	0	1.4606	1.33546	2.43234	1.82911	1.73368	1.60917	1.88138	0.49554	1.02653	1.04883	0.64933	4.16169	0.54777	0	0.33846	1.25431	1.26198	2.22973	1.07445	3.50015	2.95215	0.31806	1.23223	1.70569	1.4062	1.10958	2.48137	1.1758	2.34764	2.42234	1.436	2.51222	1.52699	2.42703	1.80271	1.62397	2.31654	1.39041	1.82046	1.5867	3.90093	3.29726	1.31702	2.70259	1.87437	0.74819	1.73288	0.50515
219908	1	1.77967	1.34577	3.8878	2.03499	2.24866	1.72689	2.12795	0.46982	0.75587	1.84547	3.38951	3.92656	1.05538	0.58092	-0.60206	1.85071	0.76268	3.94341	1.60831	2.36205	1.65849	0.81823	2.16979	1.6744	1.31175	1.94719	3.03681	0.77597	3.49155	3.70637	1.20249	2.34327	1.6869	1.73416	2.94277	1.47173	2.07809	1.30814	2.46294	-0.97881	3.04923	3.33774	0.97772	3.53012	2.07181	0.64246	0.7007	0.0607
219909	1	1.13735	-0.92082	2.80641	1.7209	1.6909	0.90687	1.89889	0.6902	1e-05	1.13354	1.82504	4.25311	0.39967	-0.20761	-0.52288	1.01326	0.60531	2.6607	0.68842	3.63594	0.83378	-0.14267	1.74656	0.97359	0.61278	0.83251	3.05382	1.59715	3.24588	2.81215	1.49624	2.44909	1.65782	2.1941	2.06551	1.47392	1.99974	1.26293	2.03487	1.38328	3.93109	3.48141	1.17782	1.12287	2.41347	0.49693	1.40637	0.03743
219910	1	1.51014	0.98453	1.41731	2.14085	1.5523	1.7611	2.21136	0.52892	1.4901	1.20898	0.84448	4.10368	0.67302	-0.29243	0	0.51851	0.66745	2.06982	0.81823	2.37379	1.52608	0.45179	0.36736	1.81783	1.08279	1.10958	2.87745	0.92428	1.61268	1.46731	1.35411	2.45291	1.34616	2.96577	2.24797	1.47173	2.20241	1.29579	2.35044	0.99344	1.55871	2.95471	0.86747	-1.45593	1.63428	0.66839	1.39655	0.35411
219911	0	1.30081	-1	2.12084	2.09601	1.04258	1.35832	1.52866	-0.284	1.11926	1.4609	1.14239	4.53586	0.69636	-0.35655	0.02531	1.22634	0.14922	2.37892	0.50379	1.10415	1.03141	-0.23657	1.04689	0.63548	1.09934	0.61278	2.63221	1.67679	1.94552	2.26233	1.58501	2.88857	1.86558	3.17987	2.36622	1.75618	2.44542	1.62408	1.82595	1.25479	4.00647	2.75717	1.14706	2.83711	2.4135	0.84572	1.88756	0.43775
219915	0	1.50352	1.02531	3.35231	1.95376	1.79858	1.71003	2.19728	0.70672	0.50786	1.23172	1.52075	3.90044	0.60314	0.03743	0	0.81023	0.62118	3.09604	0.84261	3.24115	1.1245	0.32222	0.50243	1.24229	1.00389	1.28556	3.03268	0.85794	4.3492	2.09747	1.40739	2.31328	1.24378	1.99817	2.97617	1.37639	2.20241	1.3019	1.74052	0.90849	3.74576	3.60111	1.23704	-1.45593	2.13402	0.92634	0.42975	0.233
219917	1	1.39637	0.87448	2.12927	1.91158	1.48344	1.53744	1.73376	0.42325	0.69897	1.00817	1.99926	3.91407	0.48714	-0.18046	0.44404	1.0103	0.45179	2.47188	0.65801	0.90956	0.92428	0.2878	0.68034	0.89487	0.63548	1.15442	2.53523	0.89321	1.61395	2.37823	1.27138	2.49496	1.40226	2.14132	3.03563	1.40552	2.21002	1.4853	2.27242	0.68034	4.19847	2.21026	0.86982	-1.45593	1.71037	1.0103	1.49638	0.25285
219919	1	1.33486	0.69723	1.43313	2.01924	1.3075	1.23528	0.67578	-0.08092	1.1313	1.21325	0.89982	3.65846	0.5682	-0.31876	-0.65758	0.58546	-0.4437	1.94714	1.00689	1.1529	1.12385	0.31387	1.26364	1.77945	2.77639	0.84757	1.36097	0.92012	1.64118	1.72057	1.29929	2.50787	2.00873	2.06393	1.10312	1.00604	2.13261	1.1959	1.29248	0.68034	3.75333	1.80147	0.81291	-1.45593	1.61098	-0.05552	0.89708	-0.09151
219921	1	1.44948	0.97589	3.17313	1.99069	1.70458	1.60703	2.10016	0.81158	1.03262	1.15957	1.52035	3.97085	0.69373	0	0.26007	1.89282	0.8893	2.55896	0.88081	1.36135	1.29863	0.35025	0.66932	1.28012	1.09482	1.32035	2.94807	1.16938	2.43716	2.64244	1.427	2.49277	1.67952	2.7281	2.32123	1.55449	2.31561	1.46135	2.21256	0.79449	4.15094	2.52323	1.05231	2.73496	1.77887	0.8488	1.65552	0.54407
219922	0	0.86864	-0.92082	1.08422	1.74084	1.19479	0.3075	1.15045	-0.02687	1e-05	0.88874	0.12057	2.90294	-0.24413	-0.55284	-1.04576	-0.09691	-0.14267	1	0.16137	1.17984	0.58659	-1.1549	0.72428	0.3927	0.21748	0.16435	2.24467	1.34025	1.59824	0.96895	1.89498	2.29215	0.97174	1.48686	1.06744	1.1486	1.60959	1.00475	1.44217	0.72263	2.70158	1.88007	-2	0.20412	2.05365	0.32015	0.45484	-0.58503
219923	1	1.40976	1.11528	3.37318	2.02181	1.62034	1.49969	1.82724	0.44716	1.14364	1.19618	1.55811	3.64314	0.65801	-0.00436	-0.19382	1.00432	0.52763	2.57044	1.24055	3.35566	2.25183	0.42813	1.60917	1.15987	1.07115	1.3294	2.62898	1.56714	2.86109	2.14656	1.66708	2.75216	1.85606	3.17274	2.20257	1.93922	2.61476	1.75174	2.06134	1.48572	4.03376	3.71566	1.59284	2.74678	2.04634	1.16077	2.18124	0.97267
219924	0	1.1245	-0.92082	1.8204	1.74578	1.64177	0.60097	1.33365	0.30963	0.3075	0.91169	1.11193	4.02405	0.38561	-0.18709	-0.58503	1.26975	0.22531	0.81291	0.18752	1.58569	0.54407	-0.31876	0.79934	0.72016	0.2833	0.76641	2.43107	1.18099	1.18611	1.76208	1.44044	2.42384	1.29623	2.38566	1.71533	1.23805	1.82653	1.00518	1.79372	0.98408	2.72225	1.96317	0.55267	0.20412	1.88081	-0.04096	0.7796	-0.39794
219925	1	1.73926	1.29601	3.60116	2.05165	1.94645	1.63939	1.89459	0.46982	0.78104	1.70079	2.76048	3.98155	0.88649	0.3075	0.50786	1.23045	0.92169	3.74979	1.22115	2.84821	1.31869	0.85065	1.65128	1.31597	1.29645	1.73918	2.923	1.20602	3.90154	3.33234	1.49443	2.47711	1.84504	2.6803	2.75462	1.60692	2.26038	1.46953	2.01783	-0.97881	3.53289	3.33279	1.18667	2.81097	2.13583	1.06333	2.30565	0.62839
219926	1	1.46598	0.49831	1.51375	1.96194	1.3075	1.27254	1.4216	0.233	1.11594	1.00817	1.82627	3.58375	0.41497	-0.22185	0.31597	0.72263	0.39094	2.19435	0.67117	0.85248	1.08814	0.23045	0.62634	0.70243	0.63548	1.08027	2.1312	0.75967	1.68015	2.25074	1.18554	2.35216	0.902	2.2663	2.31481	1.17289	2.07598	1.18837	1.91429	-0.97881	3.34912	1.71341	0.62428	-1.45593	1.56467	0.81425	0.57978	-0.21467
219928	1	1.38934	0.43775	1.62097	1.96445	1.1364	1.31154	1.11394	-0.22185	0.92065	1.01703	1.34616	3.90651	0.46538	-0.37675	0.716	0.96284	0.02938	2.2199	0.65801	1.11025	0.97543	0.15534	0.88705	0.44871	0.57054	0.57978	1.81915	1.20602	2.0582	2.20175	1.71181	2.6149	1.54158	2.78376	1.44623	1.58805	2.3025	1.43185	1.67651	1.01115	3.6166	2.27203	1.00647	1.93606	1.84634	0.83187	1.80949	0.5563
219929	1	1.07809	0.63849	2.89323	1.7091	1.67431	0.81954	1.77107	0.46982	0.40993	1.02979	1.6113	4.46281	0.50515	-0.18709	-0.69897	1.03862	0.44871	3.08929	0.75511	2.9207	1.71282	-0.19382	1.74036	1.08063	1.0103	0.77597	2.8582	1.53504	3.54749	2.80105	1.64227	2.52602	1.76305	2.99898	2.35158	1.47494	2.16779	1.27508	1.96213	1.2927	4.02325	2.79	0.86392	3.07207	2.29783	0.43616	1.52479	-0.02228
219930	1	1.84036	0.25042	3.75402	2.00022	1.69513	1.34811	1.05346	0.66839	-0.90309	2.3098	2.43462	3.6238	0.57287	-0.14874	-0.1549	1.59594	0.45179	3.80456	0.67761	2.3925	2.45006	0.46538	1.19368	1.05767	1.38166	1.39111	2.50786	1.45317	3.8058	3.10995	1.51428	2.44053	2.60485	3.10328	2.68148	1.68377	2.33112	1.46195	2.21029	1.09447	3.70438	2.94639	1.28713	3.45056	2.11754	0.46835	2.42131	0.25042
219931	1	1.34321	0.75128	2.65617	1.76215	1.48344	1.41863	1.62003	0.27184	-1.52288	1.14644	1.5904	3.88047	0.29447	-0.30103	-0.19382	0.93902	0.50379	3.23843	0.89653	2.56821	0.73159	0.32838	1.23905	1.12646	1.89053	0.90091	2.35729	1.71642	3.34332	2.77752	1.86558	2.87864	2.07907	3.67581	2.45764	2.06863	2.80341	1.97932	2.2522	1.66492	4.18823	3.22075	1.68735	3.16114	2.22994	1.28126	2.44315	1.28421
219932	0	1.98318	0.94645	3.19166	1.94265	1.65619	0.86332	1.06183	0.57978	-0.90309	2.33135	2.27552	3.32398	0.57287	-0.05061	-1.1549	1.38184	0.33041	3.07651	0.57634	3.83431	1.14082	0.59879	1.43345	1.09026	2.01783	1.20412	2.34698	1.27277	3.49513	3.09472	1.57565	2.63455	1.86165	2.43747	2.5041	1.4612	2.26293	1.19145	1.72575	0.64933	3.93584	4.09116	1.33566	3.05562	1.90184	0.54158	1.9763	-0.04576
219933	1	1.29292	0.83822	2.91875	1.7464	1.42292	0.66745	0.71349	-0.08092	-1.52288	1.20763	0.22789	2.52259	-0.35655	-0.1549	0.26007	1.2584	0.74507	2.38108	1.14644	2.60514	1.84541	0.95952	1.45317	0.95376	1.51335	1.06371	1.10551	1.25959	3.18419	2.79044	2.44099	2.05652	2.22404	1.00945	0.83506	1.44342	1.91756	1.29513	2.38639	-0.97881	2.8072	3.11672	1.00647	3.32618	2.10023	0.55509	1.89182	-0.09151
219937	0	1.16256	0.83059	2.88779	1.43712	1.89215	0.79657	1.56855	1.11428	0.42325	0.26007	2.21237	4.26322	0.57864	-0.03621	-0.38722	1.43616	0.50651	2.04214	0.5172	1.72567	0.95036	0.65514	1.69539	1.21696	0.82151	1.16967	2.75518	1.30557	0.88536	2.90994	1.5617	2.53413	2.60209	2.29024	1.71834	1.39655	2.08849	1.06221	1.46894	1.40243	3.21126	3.62361	1.40054	3.11808	2.11334	-2	1.56891	-0.13077
219940	1	1.32613	0.63144	2.60958	1.71155	1.3075	1.23274	1.40637	0.06819	0.83759	1.07518	0.75051	3.80354	-2.30103	-0.34679	-1.22185	0.60206	0.39094	2.36048	1.0216	2.55747	0.9196	0.21484	1.58805	0.70243	0.43136	0.78675	2.03214	1.03019	3.03796	2.07276	1.36829	2.48613	1.49748	2.45143	1.51215	1.38507	2.18938	1.27068	1.81558	-0.97881	3.64776	2.62534	0.95472	-1.45593	1.97598	0.71517	1.24822	0.29667
219941	1	1.09864	-1	3.40913	2.06539	1.05843	1.197	1.8746	0.43933	-0.90309	1.16524	1.1313	3.9254	0.24797	-0.60206	-0.72125	-0.05552	0.5563	2.48161	0.52244	3.43724	1.46464	-0.4437	1.07408	1.1313	1.53643	0.35411	3.13991	1.36399	2.39756	1.90988	1.38453	2.63118	1.54765	2.84681	2.01077	1.50772	2.27674	1.34908	2.63528	0.96284	3.1644	3.45445	1.27277	2.37927	1.83677	0.53403	1.48643	-0.18046
219942	1	1.76298	1.37144	3.47927	2.09649	2.15479	1.52905	1.88604	0.48287	0.549	1.92215	2.80616	3.59345	0.97909	0.3962	0.24055	1.34537	0.9489	5.97761	1.73672	2.95124	1.6668	1.13354	2.44525	1.48373	1.27207	1.86964	2.68185	0.80956	3.30192	3.00817	1.79337	2.31733	2.03651	1.38489	2.35093	1.2266	1.90547	1.26764	2.44007	1.02938	3.89958	2.96996	0.88252	3.52073	2.0023	0.76193	1.98354	0.00432
219943	1	1.39515	1.15625	2.62078	2.02028	1.71725	1.58501	1.87679	0.55871	0.89763	1.23704	1.2907	3.99407	0.55023	0.01703	0.43297	1.0086	0.69897	2.5636	0.88423	2.52856	1.24551	0.41497	0.88986	1.10449	1.06707	1.30664	2.6212	0.95999	2.81726	2.24942	1.34301	2.43772	1.38399	2.13513	1.8286	1.28847	2.1245	1.28035	1.64875	1.10003	3.80373	2.77595	0.95617	1.85697	1.87915	0.60746	0.97543	0.24055
219944	1	1.2266	0.63849	2.83739	1.78097	1.71792	1.01368	2.12943	0.70415	1e-05	1.01662	2.54125	3.95315	0.07188	-0.04576	-0.69897	1.35793	0.44871	2.66333	0.54283	1.34005	0.83442	0	1.25912	0.99782	0.49136	0.98	3.73259	1.35044	1.50284	3.39891	1.42292	2.34764	1.87128	1.91687	2.20731	1.43696	1.97813	1.2388	2.09015	1.00945	3.27969	3.2732	0.82282	2.39684	1.98132	0.33646	1.75243	-0.18046
219945	1	1.33425	1.16077	3.01301	1.77269	1.99145	0.72263	1.44404	0.48001	0.32838	1.18498	2.52257	4.19502	0.71096	0.10721	-0.38722	1.82517	0.43136	1.84348	0.6981	1.82197	0.68753	0.49693	1.90276	1.1232	0.62428	1.25503	2.55999	1.26928	1.22583	2.87455	1.41863	2.22845	1.77225	2.1848	2.28071	1.31133	1.86522	1.14675	1.75074	0.70415	2.9084	2.87004	0.4456	3.44603	2.11334	0.02531	1.09132	-0.27572
219947	0	1.13098	0.84819	1.47712	1.82178	1.76953	1.05154	2.14554	0.7332	0.55267	1.00988	1.99708	4.36995	0.63246	-0.14267	-0.0655	0.19033	0.44871	3.43416	0.76716	1.45347	0.6637	-0.09151	1.19173	0.87157	0.58433	1.02449	3.4809	1.37967	1.49872	1.95904	1.38435	2.45734	1.14922	1.56301	2.9393	1.2971	1.77859	1.18554	2.3142	1.15655	4.31756	2.49112	0.72916	0.20412	2.04751	0.39967	1.15014	-0.42022
219949	0	1.65916	1.24797	1.85986	1.65292	1.51162	0.0607	0.55991	-0.07572	0.30103	2.05922	0.35411	3.34747	0.15229	-0.22185	-1.22185	-0.06048	-0.13077	1.94576	0.52114	2.56958	0.71517	0.34439	0.67117	0.59218	0.45788	0.91328	2.06423	1.13418	2.61279	1.44809	1.33486	1.19033	1.46523	1.75626	1.31218	1.29092	1.79302	0.80686	1.34124	1.07041	3.62091	2.52658	0.13033	1.70842	2.15122	0.54033	-0.16431	-0.5376
219950	1	1.48601	1.32634	3.06879	2.05023	2.04786	1.56015	1.96759	0.65225	-1.52288	1.34674	1.05881	3.87421	0.76567	0.20952	0.89265	1.01578	1.04139	2.34317	1.19893	2.81125	1.57795	0.49831	1.45773	1.40157	1.8496	1.52257	2.60321	0.89321	3.03155	1.79574	1.78068	2.48647	1.41347	2.17073	2.10951	1.34223	2.1245	1.37585	1.98646	1.20925	3.91474	2.73669	0.95617	2.02731	1.85285	0.63347	1.11793	0.3032
219951	1	1.5617	1.33686	3.78051	1.87081	2.13761	1.71809	2.1839	0.70243	0.97267	1.65533	2.09486	4.04742	0.95085	0.33846	0.47857	1.80774	0.96755	2.91158	1.42732	3.45721	1.4729	0.67302	1.96755	1.42095	1.29732	1.75488	3.03745	0.989	5.18853	2.62925	1.2222	2.38209	1.44059	1.93125	1.78305	1.35468	2.10639	1.33365	2.22735	0.82151	3.8615	3.35632	1.02857	2.60542	2.20123	0.45179	1.34262	0.13672
219952	1	1.57252	1.09899	1.99795	2.11136	1.79428	1.736	2.24045	0.69197	-1.52288	1.48302	2.21561	4.07652	0.53529	0.02531	-0.01773	0.26951	0.65896	5.97761	1.12189	4.16434	1.24551	0.56229	1.04415	1.08743	1.10175	1.27138	3.16981	1.28353	5.18853	2.67044	1.81137	2.51307	1.62118	2.49287	2.81957	1.52284	2.27098	1.48572	1.93217	1.25334	4.2318	3.82602	1.42619	2.40047	2.25074	0.93095	1.86759	0.55145
219954	1	1.71941	1.41128	3.6346	1.9948	2.17915	1.8293	2.40581	0.77887	0.66558	1.63959	2.74961	4.10137	0.87506	0.4456	0.24055	1.69144	1.15564	5.97761	1.17984	3.47959	2.44671	0.71012	1.19645	1.95221	1.84167	1.78483	3.47534	1.15957	5.18853	3.44757	1.2222	2.33455	1.75143	2.06551	3.09929	1.51455	2.08739	1.46195	2.2449	1.13066	4.33804	3.55813	1.13704	2.98652	2.21075	0.80618	2.16286	0.32222
219955	1	1.33846	1.40705	2.28298	1.54394	2.11012	1.716	2.04344	0.88024	-0.13077	1.06781	1.69152	4.06175	0.63548	0.2878	1.14051	1.45086	1.10924	2.45782	1.27184	3.71956	1.25455	1.00647	1.60595	2.72182	3.40551	1.58512	2.94357	1.4304	2.98436	2.3763	1.55218	2.50659	2.50346	2.29933	2.57079	1.3897	2.42813	1.34459	1.43823	1.32756	3.86441	3.84124	1.67988	3.16149	2.04906	0.4133	1.87703	0.66839
219956	1	1.4216	1.04258	3.07324	1.95022	1.89432	1.20439	1.65811	0.3784	-1.52288	1.20817	2.40634	3.22311	0.07188	0.12057	0.38021	1.68601	0.56348	2.68103	0.74115	1.64404	1.16107	0.5832	1.1685	1.31827	1.27207	1.5088	2.42633	1.10517	3.00969	2.75455	1.31281	2.27658	1.96019	2.41466	2.22282	1.45209	2.17047	1.80889	2.07096	1.02938	3.63483	2.2124	0.97818	2.02731	1.9948	0.70243	1.7888	0.2833
219957	1	1.9344	-1	2.12437	2.01708	1.5302	0.74663	0.86688	-0.0655	-0.90309	2.44202	1.7783	3.24025	0.52634	-0.18709	0.15229	0.65801	0.04532	2.12385	0.47276	1.17725	0.85552	0.45179	0.54158	0.29003	1.02243	0.91275	1.94822	1.28959	1.47885	2.34382	1.2492	2.47084	1.44793	2.45773	2.70115	1.4612	2.05431	1.26245	1.89148	0.75205	3.75019	1.92012	0.56348	0.13988	1.66001	0.78176	1.61972	-0.27572
219958	1	1.37894	0.92686	1.16791	2.04218	1.4823	0.989	0.716	0.0569	1.10687	1.06781	-0.11351	3.02487	0.47422	-0.48149	0.47857	0.34242	0.56348	0.91169	0.46982	1.01912	1.10243	0.23805	0.17609	0.91698	1.02694	0.90091	1.48501	0.52892	1.32263	1.13577	0.97035	2.48186	0.85309	0.99344	1.57089	1.1116	2.07755	1.13001	1.276	0.98767	2.69231	1.6816	0.52892	-1.45593	1.64147	0.55145	-1.69897	-0.31876
219959	0	1.29667	0.95952	2.08561	2.02102	1.34947	1.29557	1.39235	0.15534	0.92324	1.02366	0.38917	3.81428	-2.30103	-0.3098	-1.22185	0.50786	0.23553	2.43194	0.65418	2.11982	1.1209	0.33244	0.48714	0.734	0.54158	0.76118	2.10469	0.80956	2.97293	1.59207	1.08314	2.38803	1.18355	1.8496	1.57634	1.1116	2.08739	1.13893	1.45924	-0.97881	3.62352	2.70799	0.79379	-1.45593	1.83847	0.45179	-1.69897	0.00432
219960	1	1.42878	1.04258	2.70346	2.00771	1.77041	1.73496	2.26259	0.62118	0.90526	1.20817	0.98091	4.08083	0.2833	-0.10791	-1.22185	1.62624	1.00217	2.39263	0.83632	3.25243	1.21511	0.31597	0.95809	1.21299	1.05767	1.04999	3.16232	1.10517	3.57186	2.01263	1.29292	2.36687	1.38399	2.37949	1.77107	1.36661	2.18971	1.29292	1.81743	0.94052	3.8343	3.4509	1.17926	2.1811	2.16664	0.66932	1.47407	0.35793
219962	0	1.44917	1.04258	2.05549	2.05242	1.71725	1.53857	1.4843	0.32634	1.25503	1.23704	1.34321	4.06866	0.53529	-0.03621	-0.01773	0.95036	0.89763	1.89271	0.79449	0.91009	1.19257	0.4216	1.00689	1.03141	0.90741	1.08955	2.13659	0.80956	1.38543	1.75328	1.13799	2.39962	1.35199	1.90865	1.56217	1.2266	1.9627	1.13893	1.48401	0.74273	3.82102	1.7963	0.38382	-1.45593	1.55979	0.52114	0.75358	0.19312
219963	1	1.33846	1.01703	2.26349	2.00411	1.61878	1.50596	1.46967	0.233	0.70842	1.12613	0.58883	4.02353	-0.29243	-0.26761	-1.22185	0.37475	0.6149	2.18865	0.65418	2.64483	1.35583	0.36922	0.39967	1.12057	0.83059	1.07004	2.22624	1.10517	3.19835	1.71834	1.35965	2.51307	1.36847	2.4112	2.10044	1.36661	2.22217	1.35526	2.10264	1.31048	3.57979	2.61217	1.05614	2.54322	1.9948	0.71265	1.26694	0.3032
219964	1	1.54108	1.44592	3.16924	1.69609	1.98046	1.73568	1.69583	0.79449	0.83885	1.6464	2.472	3.99496	0.85794	0.35984	0.617	1.54083	0.94596	3.04467	1.60163	3.18188	1.30514	1.01703	2.12733	2.29059	3.06403	1.96085	2.46196	1.48897	3.0867	3.18265	1.55352	2.58485	2.92587	2.52094	2.11471	1.61836	2.40247	1.43169	1.85339	0.8055	3.99331	3.89319	1.60863	3.38334	2.06919	0.27416	2.56422	0.72016
219965	1	1.44373	0.88649	1.76522	1.84305	1.55654	1.44793	1.26293	0.5563	0.6149	1.4096	1.96118	3.8522	0.39794	-0.07058	-1.22185	0.76716	0.61805	2.86252	1.27967	2.12064	1.055	0.62941	1.69046	2.20852	3.3323	1.30578	1.86451	0.55871	2.84767	2.28479	1.24229	2.44067	2.13748	2.08059	1.65925	0.89818	2.08189	1.21325	1.53491	-0.10237	3.78269	2.66755	0.83696	2.6453	1.93298	0.27416	2.08497	-0.01773
219966	1	1.42991	0.46538	1.10857	1.63317	0.94547	-0.05552	0.57978	-0.52288	0.48144	1.74912	0.62531	2.96578	0.11059	-0.4318	-1.52288	-0.58503	-0.76955	0.43616	0.06819	1.47188	0.43616	-0.33724	0.43297	-0.01773	0.54407	0.49831	2.11076	1.37199	1.52466	1.36211	1.17696	2.93378	-0.02228	1.28171	2.4979	1.1529	1.55618	0.94939	2.29281	1.01115	1.16465	2.53875	0.53782	0.20412	0.7328	0.59106	0.16137	-0.79588
219967	1	1.0306	-0.92082	2.06778	1.77641	1.41714	0.4456	0.95231	-0.11351	0.07918	0.87099	1.19424	3.89139	0.26007	-0.4437	-0.76955	0.29226	-0.07058	0.81291	0.16435	1.54827	0.60206	-0.45593	0.87448	0.44091	0.38021	0.60638	2.11611	1.33806	1.22583	1.83734	1.33526	2.49584	1.38757	1.3955	2.08778	1.23805	1.7344	0.99739	1.53782	1.07078	2.19554	2.61589	-2	0.20412	1.88081	0.29226	0.7796	-0.48149
219968	1	1.58805	1.31931	3.60506	1.99585	1.99948	1.60724	1.83008	0.67578	-1.52288	1.99502	2.23676	4.00905	0.82995	0.40824	0.51851	2.25551	0.94596	3.06838	1.75838	3.23149	1.44654	1.23729	2.54425	1.49318	1.28012	1.89481	2.50308	1.33726	3.86149	2.64362	1.46345	2.55066	2.15649	2.61775	2.27955	1.55279	2.31355	1.44932	1.95289	1.06893	3.94997	3.28814	1.17609	3.11379	2.16862	0.69636	2.34834	0.47567
219969	1	1.59868	1.17811	3.09067	1.7542	1.52492	1.53845	1.79176	0.41162	-1.52288	1.39863	2.00195	3.95918	-2.30103	0.08279	-0.3098	1.1313	0.66652	3.06815	1.00732	3.39155	0.98137	0.49415	1.48273	1.08135	1.21192	1.35488	2.48485	0.99826	3.6213	2.81047	1.27207	2.42713	1.77532	2.06908	2.5702	1.42226	2.1617	1.26505	1.64729	-0.97881	3.80037	3.40591	1.02036	2.4078	2.09806	0.74741	-1.69897	0.02119
219970	1	1.37346	0.77232	2.41044	2.00762	1.30643	1.39533	1.34064	0	0.60853	0.93852	1.01662	3.90511	-0.19382	-0.09151	-1.22185	0.98046	0.37107	2.502	0.72509	2.42206	1.12516	0.27646	1.02531	0.85733	0.33646	0.8657	2.01544	0.4216	2.36842	1.83916	1.15259	2.47132	0.9652	1.90988	1.87558	1.18611	2.08189	1.08279	1.29535	-0.97881	3.45527	2.57156	0.70586	-1.45593	1.69461	0.44871	-1.69897	-0.10791
219971	1	1.91777	0.64048	1.42127	2.03395	1.31785	0.65128	0.59106	-0.74473	-0.90309	2.38477	1.20602	2.98657	0.1271	-0.22915	-2.30103	0.16435	-0.4318	1.79525	0.35025	1.42325	0.71684	0.3927	0.53529	0.37291	1.03902	0.71517	1.72082	0.96567	1.64355	1.36829	1.02531	2.62177	1.37931	1.16017	1.60455	1.25139	2.01916	1.02325	1.07078	0.8651	2.43565	2.15794	0.38561	0.13988	0.5849	0.52763	1.44917	-2.30103
219972	0	1.01199	-0.92082	1.03981	1.73368	1.41714	0.22531	0.35025	-0.45593	-0.22185	0.90363	1.66894	3.68322	0.13354	-0.39794	-1.04576	0.05308	-0.27572	0.11727	0.0607	1.3969	0.43457	-0.45593	0.37475	0.35218	0.21748	0.57749	1.67888	1.18099	0.98767	1.86255	1.19257	2.47628	0.9652	1.15351	1.73175	1.03743	1.59901	0.81558	1.70148	0.38917	2.02222	1.07737	-2	0.20412	1.88081	0.02531	-1.39794	-0.69897
219975	1	1.43457	0.71433	2.29427	1.9758	1.36154	1.39041	0.85673	0.07918	0.90526	1.1784	1.14051	3.86694	0.07918	-0.05552	-1.22185	1.31911	0.32015	2.16776	0.80003	1.90347	1.18583	0.37291	1.12385	0.902	0.88423	1.29248	1.42275	1.21669	2.12506	2.00178	1.40858	2.54263	1.48615	2.48727	1.40705	1.34947	2.23088	1.34025	1.52647	0.93601	3.95905	2.50884	1.07298	2.943	1.8262	0.53275	1.50759	0.35218
219976	0	1.21932	-0.55284	2.46271	2.0571	1.16732	1.12352	1.28847	0	-0.90309	1.09691	1.09307	4.33147	-0.11919	-0.60206	-0.72125	1.3543	0.04532	2.66133	0.40993	2.45523	2.10551	-0.22915	1.71433	0.87332	1.64473	0.617	2.38767	1.18526	2.87674	2.48236	1.3668	2.5651	1.53958	2.70631	2.08579	1.50037	2.22766	1.1784	1.79927	0.92428	3.51266	2.50638	0.86806	3.35809	1.7383	0.46835	1.45682	-0.14874
219978	1	0.90309	-0.92082	1.37785	1.81776	1.36474	0.54283	1.28758	0.17898	1e-05	0.69636	1.08707	4.17057	0.0086	-0.4318	-0.79588	0.07188	0.08991	1.88997	0.10037	1.21272	0.51851	-1.09691	0.56703	0.5563	0.25042	0.59879	2.38464	1.37967	1.23019	2.02123	1.38435	2.36301	1.20412	2.58126	1.99511	1.25358	1.88463	1.17609	1.43854	1.15655	3.94451	1.29951	0.26717	0.20412	2.04751	0.24055	1.21245	-0.34679
219979	1	0.99739	-0.92082	2.05046	1.8238	1.42667	0.57634	1.57426	0.2878	1e-05	0.94498	1.93802	3.60445	0.17319	-0.25964	-1.04576	-0.13077	0.02119	3.08236	0.4456	2.28355	0.6637	-0.49485	1.03862	0.64933	0.17898	0.69636	2.68593	1.31827	1.96232	2.79944	1.31069	2.30948	1.25164	0.79449	1.52673	1.23805	1.86058	1.06221	1.43265	1.06483	1.83052	3.07997	0.72916	0.20412	1.89348	0.31387	1.40346	-0.50864
219980	1	1.80787	1.2266	2.50284	2.03965	1.91693	1.77779	2.284	0.62634	-1.52288	1.62201	2.76354	4.19281	0.23805	0.29667	0.64444	0.8704	0.81558	5.97761	1.15685	2.39294	1.17435	0.57978	0.73878	1.25983	1.23223	1.67943	3.22698	1.14551	3.99465	3.0224	1.36324	2.57004	1.37273	2.33512	3.52486	1.29203	2.07056	1.52075	2.12762	-0.97881	4.32089	3.49131	1.02036	2.11952	2.14727	0.81757	1.89719	0.4183
219981	1	1.54108	1.04258	2.8093	2.11072	1.81829	1.87344	2.44023	0.7679	1.1486	1.3249	1.17406	3.91269	0.64836	0.0569	0.3784	1.07773	1.09132	2.75321	1.03941	3.43513	1.54258	0.38202	1.03782	1.34282	1.13001	1.33102	3.46314	1.35908	4.0369	2.0574	1.49748	2.67357	1.52048	2.41986	2.42953	1.56832	2.33371	1.58127	2.32172	0.8055	3.69994	3.84221	1.46449	2.83999	2.26557	0.92065	1.30835	0.47567
219982	1	1.57415	1.14145	2.94407	1.982	1.72477	1.59218	1.70714	0.57864	0.56703	1.6464	1.82138	4.07406	0.51188	0.20412	0.51851	1.3948	0.98767	3.0538	1.38148	3.17361	1.15045	0.59106	1.92988	1.29292	1.02735	1.33102	2.37896	1.40807	4.17742	2.32811	1.52711	2.52175	1.66068	2.88591	1.82937	1.70252	2.4139	1.53845	2.06096	0.8055	4.10589	3.24181	1.25431	2.6685	2.22989	0.71767	1.65099	0.69636
219983	0	1.50853	1.08099	3.39393	2.0875	1.31931	1.38021	1.3296	1.23955	1.13226	1.47246	1.79225	4.42712	0.77743	-0.18709	-0.48149	2.11807	0.48572	3.60074	0.88818	2.57777	2.24952	0.76118	2.23517	2.20898	3.18436	1.16584	2.33248	1.43838	3.30395	2.83997	1.26717	2.63666	2.0839	2.30937	1.8853	1.34889	2.18164	1.48159	1.79	1.15168	3.8487	2.66566	0.99739	3.15616	1.94665	-0.1549	1.7673	-0.12494
219984	0	1.06333	0.63849	1.92371	1.82718	1.64237	0.60746	1.27254	0.12385	0.28103	1.07809	1.72575	4.64444	0.50515	-0.18709	-0.61979	0.62634	0.15229	2.34945	0.48001	2.04407	1.1313	-0.12494	1.2492	1.38721	1.63909	0.87506	2.33832	1.24353	2.71036	2.45806	1.31069	2.36301	1.25164	1.50515	1.46879	1.20548	1.81478	1.00346	1.57043	1.00945	3.52983	2.14013	0.08991	0.20412	1.98132	-0.04576	0.94547	-0.60206
219985	0	1.45682	0.82282	2.39503	2.03499	1.55654	1.55206	1.87448	0.45332	1.02694	1.12548	1.29403	3.55796	0.51188	-0.08092	0.31597	1.26411	0.74819	2.60809	1.11361	2.6912	1.21352	0.49136	1.08884	1.21085	0.47422	1.11059	2.58819	1.14551	3.14086	1.88536	1.25261	2.40145	1.48615	2.14217	1.824	1.48359	2.12395	1.23629	1.60379	-0.97881	3.53694	2.98514	0.98137	1.84192	2.08693	0.3483	0.9196	0.20412
219987	0	1.33062	0.27416	0.88366	1.96685	0.9284	0.74974	0.71767	-0.50864	0.98227	0.87852	-0.0655	2.61002	-0.46852	-0.63827	-1.22185	-0.03621	-0.02228	0.71265	0.30535	-0.19044	0.92428	0.0607	-0.16115	0.5977	0.63144	-0.45593	1.32387	-0.78252	1.52218	-0.59346	0.32428	2.49737	-1.52288	0.68842	1.39846	0.8014	1.99414	1.07151	1.1245	-0.97881	2.18949	1.30685	-0.19382	-1.45593	1.53186	0.41162	-1.69897	-0.60206
219988	1	1.49941	0.83059	0.90849	1.69355	1.18099	-0.19382	-2	-0.95861	0.48714	1.80848	0.88649	3.21168	-0.55284	-0.39794	-2	-0.39794	-0.49485	-0.25181	0.42325	1.3969	0.55991	0.03743	0.43297	0.07918	-0.14874	0.68215	0.93702	1.22814	1.16376	1.08099	1.25188	2.49795	1.04805	1.34753	1.20871	1.03743	1.7165	0.97359	1.51614	0.38917	2.25833	0.8169	-2	0.20412	1.88081	0.22011	-0.06048	-0.56864
219990	1	1.35044	-1	2.25698	1.90358	0.55267	0.68931	1.02979	-0.85387	-0.90309	1.08279	1.83651	3.95975	-2.30103	-0.74473	-1.69897	0.16137	-0.25181	3.01135	-1.39794	1.63528	0.72016	-0.13668	1.73536	0.46389	-0.52288	-1.39794	2.3477	0.95182	2.61954	2.60528	1.12352	2.53219	1.21458	1.78283	2.29581	1.15045	1.87413	0.8704	1.76945	0.07188	3.06703	2.19813	0.46389	2.92306	1.45667	0.22272	1.63296	-1.22185
219991	1	1.49982	1.11826	2.91838	1.96251	1.93156	1.55811	1.68592	0.50651	0.03342	1.21696	1.88705	3.9705	0.63448	0.14922	-1.22185	1.55642	0.81224	3.03623	0.86034	2.97954	1.16017	0.48572	1.15503	1.19948	1.1452	1.32222	2.37053	1.44793	3.03307	2.66292	1.52634	2.59222	1.84497	2.78042	2.33852	1.73894	2.40751	1.47305	1.7113	1.43056	3.8921	3.36447	1.28081	2.25047	2.06882	0.89265	1.74741	0.71433
219993	1	1.15045	-0.04096	2.77739	1.68088	1.70561	0.74896	1.64038	0.53782	0.03342	0.77525	2.26626	4.14742	0.26007	-0.13668	-0.65758	1.38382	0.32015	1.43201	0.16435	1.70226	0.75282	-0.11351	0.88138	0.85673	0.38021	0.95279	2.85843	1.18099	1.12222	2.85038	1.36698	2.36012	2.01574	2.07809	2.2655	1.32449	1.81271	0.97359	1.68619	0.70415	2.88194	2.89737	0.55267	0.20412	2.11334	0.02531	1.27254	-0.39794
219995	1	1.38003	0.91328	2.36866	1.99629	1.63488	1.30471	1.51001	0.32634	1.18611	1.10483	1.0667	3.53346	0.38202	-0.18046	-1.22185	1.22246	0.62737	2.96478	0.80003	2.75924	1.55011	0.37107	0.86982	0.96661	0.8169	0.78247	2.28044	0.91434	3.18269	1.83283	0.94988	2.51252	1.19005	1.69784	1.78476	1.2003	2.13066	1.07298	1.92973	1.07225	3.31755	2.76041	0.76492	2.12516	2.0016	0.59218	-1.69897	-0.69897
219996	0	1.28058	-1.60206	2.54911	1.94136	1.31973	1.1758	1.58377	0.26717	0.93902	0.89653	0.66087	3.41989	-0.1549	-0.45593	-1.22185	0.26245	0.22789	2.5381	0.78675	2.63619	1.09864	0.20412	0.96988	0.96661	-0.35655	0.85248	2.45652	0.77085	1.92418	1.93354	0.97635	2.4506	1.04532	1.46509	1.98874	1.04297	1.97566	0.76118	2.02698	0.96942	2.82575	2.85141	0.65992	-1.45593	1.59251	0.52114	-1.69897	-1.69897
219997	1	1.03181	-0.92082	2.24182	1.7926	1.56949	0.54283	1.26741	0.14301	1e-05	1.02979	1.88728	4.4598	0.14922	-0.21467	-0.79588	0.70329	0.20683	2.75876	0.74586	2.04407	1.98713	0.08991	2.02428	0.81889	-0.05552	0.81158	2.28675	1.49734	2.91099	2.39131	1.53794	2.46532	1.55303	3.13771	2.109	1.45637	2.1499	1.27898	1.91897	1.34635	3.80465	2.5679	0.84386	3.38377	2.21669	0.39967	1.88519	-0.02228
219998	0	1.47596	1.10312	2.80718	1.88902	1.87105	1.5422	1.80058	0.41162	0.90526	1.49318	1.64355	3.7788	0.46538	0.01284	-1.22185	1.39533	0.90309	3.00067	1.36996	2.52111	1.12418	0.53782	1.84429	1.12024	0.68215	1.16346	2.55207	1.1364	3.01577	2.63611	1.13893	2.40628	1.54083	2.08196	2.21251	1.24155	2.06696	1.20952	2.00775	1.07225	3.77339	2.56972	0.65992	1.94562	2.01005	0.61805	1.09934	-0.08619
219999	1	1.24576	-1	1.52479	2.10718	0.84448	1.39235	1.45163	-1.22185	1.24229	1.32139	1.21854	4.57112	0.91328	-0.60206	-1.09691	0.20683	0.06819	2.57779	0.56703	3.38552	2.18526	-0.48149	0.97681	0.92942	1.05805	0.64444	2.54763	1.79664	2.62429	2.053	1.50961	2.76295	1.95085	3.23785	1.86332	1.79969	2.4748	1.57089	2.18639	1.31848	3.93169	3.27276	1.32879	2.82825	2.05679	0.82543	1.94591	0.4843
220001	0	1.23121	0.97864	2.26404	1.8311	1.73151	0.7185	1.68242	0.48287	0.30103	1.47217	2.27996	4.42446	0.58206	-0.02228	-0.50864	0.75664	0.38739	3.48497	0.75511	3.40039	1.75343	-0.01323	1.28914	1.04961	0.81889	1.10278	2.84445	1.7614	3.83611	2.86619	1.64227	2.54936	1.94763	3.17844	2.60493	1.75876	2.35238	1.4894	1.98399	1.49108	4.30747	3.84696	1.39287	1.89404	2.45417	0.61384	2.35174	0.27646
220002	0	1.0306	-0.92082	1.16791	1.77048	1.47305	0.61172	1.42537	0.17609	0.38382	0.90363	0.75664	4.1885	0.32838	-0.31876	-0.65758	0.11059	0.1038	0.35218	0.11394	1.54827	0.48001	-0.55284	0.45025	0.51455	0.21748	0.57749	2.47283	0.16435	0.23045	1.20466	0.10721	2.06081	-0.02228	1.84448	1.86676	0.75815	1.1364	0.4624	2.18187	-0.82391	2.73486	1.12418	-2	0.20412	0.7328	-2	-1.39794	-0.85387
220003	1	1.49982	0.99123	2.56646	1.94527	1.78125	1.60293	1.94384	0.72916	-1.52288	1.29026	1.84652	3.96181	0.50243	-0.05552	-1.22185	1.05461	0.98856	2.97989	0.93752	2.96359	2.13204	0.40483	1.35755	1.57519	1.86469	1.05576	2.75604	1.58377	3.30197	3.07355	1.59583	2.71229	2.32406	3.07732	2.8859	1.85266	2.51243	1.62377	2.11214	1.5397	4.19867	3.39649	1.40858	2.99311	2.21275	1.04258	2.25181	0.8451
220004	1	1.5479	0.84696	1.94724	2.01945	1.54679	1.15746	1.22298	-0.00877	0.94694	1.29776	2.24917	3.09812	0.04139	-0.07058	-1.22185	0.65514	-1.45593	2.54706	0.75967	1.43361	1.08529	0.46538	1.09202	0.6149	0.75815	1.13066	1.96624	0.77085	1.95899	2.22209	0.94988	2.44779	1.22712	1.49596	2.41616	1.10243	1.81137	1.09412	1.35832	0.82282	3.81756	2.58686	0.69723	-1.45593	1.47494	0.35218	1.53428	-0.69897
220005	0	1.37125	1.49192	3.54754	1.80956	2.20336	1.21617	2.22425	0.97359	0.5977	1.55182	2.98122	4.554	0.92117	0.29226	0.01703	1.9839	0.78462	3.73527	1.06108	4.19904	1.63012	1.08458	2.09135	1.49554	1.43217	1.69099	3.84504	1.75205	3.91927	3.40127	1.70079	2.72388	2.24467	2.55729	2.73724	1.84429	2.41106	1.60054	2.40887	1.53983	4.11779	4.80023	1.80271	2.64796	2.5027	0.70415	2.54167	0.38739
220006	0	1.43409	1.14613	2.55829	1.969	1.78125	1.60853	1.86279	0.83569	0.22011	1.29776	1.36267	3.99728	0.50243	0.07188	-1.22185	1.0187	1.01326	3.42161	0.9425	3.25985	1.29003	0.30963	0.9425	1.25864	1.64197	1.13066	2.63221	1.76455	4.51575	2.42635	1.729	2.79495	2.18024	3.37281	1.85679	2.04454	2.71729	1.86308	2.2405	1.75899	4.00252	3.5835	1.64483	3.01369	2.36717	1.15106	2.31509	1.10992
220007	1	1.35965	-1.60206	2.06859	1.97813	1.3784	1.18667	1.53415	0.26717	1.07555	0.95085	0.67852	3.33921	0.27646	-0.55284	-1.22185	0.21484	0.45332	2.27328	0.8488	1.81591	0.91593	0.233	1.18696	0.7364	0.8169	0.4624	2.39697	1.00903	1.91577	1.72583	1.07882	2.56393	1.22712	0.92891	2.72126	1.04297	1.93676	1.11394	1.57392	0.82282	3.73584	2.75039	0.71517	-1.45593	1.47494	0.81023	-1.69897	-1.69897
220009	1	1.24254	-1	3.05971	2.04501	1.00346	1.36493	1.55497	-0.67778	1.27784	1.2927	1.50133	4.48279	0.69373	-0.40894	-0.38722	0.81558	0.27416	2.83301	0.60097	2.72234	1.951	-0.18046	1.56984	1.02036	1.01115	0.72591	2.67551	1.48671	2.98868	2.38054	1.35102	2.70097	1.71003	2.62472	2.01616	1.63528	2.19907	1.33082	1.80489	1.21325	3.86046	2.64358	0.95856	2.86858	1.86249	0.60746	1.64068	0.1038
220010	0	1.07809	0.72263	1.90902	1.85914	1.73151	0.74429	1.66671	0.45179	0.79588	1.10037	0.88818	4.63405	0.53529	-0.12494	-0.61979	1.45864	0.31597	3.04488	0.85552	2.83362	3.78409	0.13988	2.06378	2.69581	1.99317	0.82802	2.8253	1.43169	2.97453	2.49498	1.40449	2.46925	1.36324	2.42503	2.11949	1.16997	2.01368	1.2634	2.2889	1.81345	4.19631	2.80556	0.99695	0.20412	2.18321	0.08279	1.9464	-0.284
220011	1	1.32879	0.40654	3.30087	2.06378	0.95085	1.41963	1.38453	-0.07572	1.19811	1.43664	1.32552	4.72642	0.85794	-0.40894	-0.76955	1.35141	0.34242	2.87026	0.716	2.49714	1.10653	-0.02228	1.74068	1.16376	1.08279	0.82478	2.47763	1.79664	3.40774	2.21727	1.54008	2.81286	1.90982	3.33429	2.29813	1.7919	2.50147	1.59106	1.78025	1.41764	3.92274	2.61209	1.18526	2.90024	2.07372	0.88874	2.06262	0.51322
220012	1	1.62521	1.32222	3.25854	2.11471	2.07522	1.60853	1.93308	0.63749	1.06446	2.05953	2.57885	4.02083	0.88818	0.3927	0.16137	1.33385	1.22272	3.2328	1.87099	2.79407	1.54382	1.14395	2.63106	1.45849	1.18241	1.63988	2.67855	1.22401	3.48215	2.84436	1.26482	2.53794	1.7864	2.28321	2.58018	1.49527	2.20957	1.32899	2.3425	1.15168	4.03038	2.71608	0.96379	3.37904	2.15119	0.68842	1.90693	0.23805
220013	1	1.64562	1.05231	2.66517	2.05262	1.96336	1.50488	1.59073	0.60206	0.97727	1.44467	2.11086	3.9059	0.62118	0.19033	0.47422	1.52257	0.86982	3.01174	1.31429	3.08608	1.37712	0.75128	1.91766	1.59605	2.40257	1.29951	2.34797	1.1364	2.99063	2.6581	1.21958	2.61126	1.92143	1.95895	2.26069	0.97313	2.04305	1.15137	2.00988	-0.97881	4.14459	3.20926	1.15655	3.60581	1.97433	0.47129	-1.69897	-0.02687
220014	0	0.79934	-0.92082	0.71433	1.75831	0.5563	-0.25964	0.11394	-0.76955	0.34635	0.9196	1.12123	2.1596	0.32838	-0.88606	-0.76955	-0.31876	-2	-0.72125	-0.42022	1.32346	0.44248	-1.52288	0.13672	-0.18709	0.02531	0.63246	1.5914	1.22814	1.15594	0.97405	1.33526	2.53794	1.11461	0.70157	1.32284	1.12905	1.69775	0.92117	1.463	0.98408	1.14953	0.96567	-2	0.20412	1.88081	0.13354	0.27416	-0.56864
220016	0	0.86747	-0.92082	1.78497	1.74421	1.18099	0.5172	1.20222	0.05308	-0.04096	0.65128	0.77743	4.26666	0.18184	-0.65758	-1.30103	0.35984	-0.13077	1.60778	-0.00436	1.32346	0.68305	-0.95861	0.77525	0.23805	0.02531	0.35411	2.29345	1.12581	1.24969	1.94443	1.36698	2.32216	1.35984	2.65715	2.00492	1.12905	1.80557	0.97359	1.52349	-0.82391	2.95948	1.9941	-2	0.20412	2.11334	-0.21467	-1.39794	-0.39794
220017	1	1.53084	1.32222	2.73454	2.02152	2.15978	1.84677	2.38216	0.93601	0.49136	1.38952	1.48073	3.96313	0.77159	0.20412	-1.22185	1.81291	1.19507	3.08474	1.16137	3.19387	1.40175	0.53782	1.13893	1.39602	1.09307	1.33325	3.32357	1.31931	3.6061	2.05633	1.36116	2.55116	1.71508	2.26809	2.46166	1.54444	2.26799	1.36736	1.92195	1.31827	3.52397	3.63619	1.28578	2.05736	2.20537	0.81023	1.90693	0.48996
220018	1	1.4216	-1.60206	1.6467	1.97359	1.24895	0.66932	0.45788	-0.61979	0.94988	0.98363	0.4216	2.43905	0.38202	-0.45593	-1.22185	0.42975	0.10721	1.58861	0.56585	-0.19044	0.84819	0.25527	0.39794	0.70927	-0.35655	0.5977	1.18099	1.18355	1.25018	1.88615	2.20645	2.55759	1.65398	1.27184	1.71692	1.00945	1.92845	0.97543	1.14457	1.21643	2.36188	1.3707	0.46389	0.91116	1.59251	0.64345	-1.69897	-0.33724
220019	0	1.59195	1.57795	3.67947	1.9729	3.1122	1.34733	2.156	0.80956	0.79588	2.6475	3.76759	4.34235	1.08207	0.44871	-0.21467	2.00004	0.63043	3.55886	1.1427	1.84117	1.64797	0.32015	0.98408	1.53326	0.96473	2.51917	4.07814	1.99791	2.39122	4.51716	1.82802	3.25873	1.93601	2.52704	3.77127	2.28571	2.70044	1.82295	2.60772	1.72941	3.77155	4.80023	1.85193	3.46543	2.45417	1.19285	2.79458	0.65225
220020	1	1.71248	0.96755	2.40939	1.94335	1.87105	1.55811	1.90854	0.68574	-1.52288	1.41797	2.13887	3.98791	0.27646	0.17319	-1.22185	0.77012	0.74429	3.1953	1.01912	1.89048	1.10209	0.38561	1.20276	1.19145	0.8169	0.91275	2.69948	0.46389	2.92222	3.15018	0.94988	2.29084	1.34361	1.52647	1.95075	1.15442	1.98295	0.89927	1.70346	-0.97881	2.53122	2.63777	0.57171	-1.45593	1.92075	0.25042	-1.69897	-0.69897
220021	1	1.76953	0.91328	2.14467	2.06236	1.9425	1.34635	1.63458	0.3075	-1.52288	1.40123	2.79851	3.73126	-0.25181	0.19866	-1.22185	0.67302	0.50515	3.54029	0.96942	1.32305	1.05038	0.58883	1.40688	1.32181	1.18921	1.41212	2.7759	1.00903	2.52179	3.38403	1.11059	2.5424	1.38934	1.85697	3.30672	1.53504	1.7492	1.16879	1.99207	0.56703	3.21507	2.77977	0.43136	3.31804	1.77801	0.72916	-1.69897	0.35411
220023	1	0.93752	-0.92082	1.91892	1.80257	1.36474	0.84136	1.85425	0.51983	1e-05	0.81823	0.5966	4.28672	-0.02228	-0.38722	-0.92082	0.84757	0.31597	2.53806	0.35218	2.45617	0.67852	-1.09691	1.12483	0.64933	0.39445	0.54158	3.08565	1.24353	3.01253	1.80672	1.36248	2.29791	1.14922	2.2391	2.11998	1.22194	1.84161	1.13066	1.0026	1.15655	3.36687	2.72761	0.57403	0.20412	2.04751	0.38021	1.24105	-0.34679
220025	1	1.44623	0.63749	1.65514	2.06863	1.92028	1.81551	2.40257	0.9154	0.68034	1.14922	0.77597	3.78193	0.42651	-0.10237	-1.22185	0.60531	1.04689	2.2619	1.02694	3.2253	1.19089	0.4456	0.73078	1.08955	0.92531	1.05576	3.36015	1.00903	2.77819	2.02123	1.48671	2.59417	1.5791	1.925	2.29724	1.41447	2.27471	1.0835	1.36829	1.15168	3.00746	3.66766	1.26576	1.68895	1.93242	0.74896	-1.69897	-0.02687
220026	1	1.58917	1.42144	2.15174	2.11634	2.31568	1.4606	1.52621	1.24993	1.27623	1.3653	1.39515	3.78789	0.90795	0.44248	0.85003	1.0187	1.32056	2.14597	1.13799	1.78767	1.32756	0.52892	0.69897	1.59017	1.16077	1.41212	2.18882	1.18355	1.52153	1.83283	1.28103	2.5004	1.46538	2.07675	2.79864	1.427	2.17653	1.2737	2.18918	1.27091	4.12802	1.7421	0.79518	1.87622	1.73046	0.79309	-1.69897	0.20952
220027	1	1.29403	0.84757	2.02477	2.11307	0.76418	1.37107	1.56478	-2.30103	1.49066	1.4312	0.94498	4.54199	1.2418	-0.50864	-0.92082	0.68931	0.16137	2.48522	0.716	3.02358	1.53933	-0.52288	1.30038	0.91434	1.00604	0.72591	2.67551	1.37985	2.68983	1.68467	1.28285	2.80366	1.61002	2.34741	2.33359	1.44451	2.25027	1.25358	1.91397	1.07664	3.76969	3.13581	1.0607	2.47654	1.84123	0.62941	1.471	-0.22915
220028	1	1.4961	0.97359	1.88885	2.12707	1.83155	1.49982	1.52244	0.5611	0.69461	1.17026	1.4096	4.1736	0.75664	0.10721	0.04922	0.98453	0.60959	2.02086	0.95182	1.87829	1.12937	0.44091	1.11992	0.96095	1.17464	0.93095	2.21956	1.57887	2.59681	1.96095	1.64128	2.81078	1.95809	3.04129	1.80523	1.85272	2.54929	1.64414	1.99224	1.6807	4.09992	2.28103	1.3604	2.63057	2.01966	0.99211	1.95366	0.8651
220029	1	1.55522	1.26505	3.58726	2.11558	2.16533	1.54357	1.9874	0.74819	0.78533	1.43329	2.37105	3.93529	1.01326	0.46389	0.61805	1.8408	0.84757	5.97761	1.04258	2.11793	1.20003	0.57519	1.17435	2.20282	3.43767	1.80462	2.91812	1.77952	3.75071	3.46791	1.78161	2.91184	2.624	3.32644	3.62578	2.04044	2.75634	2.17219	2.5933	1.83245	4.10882	2.52312	1.66304	3.20053	2.25445	1.3566	2.23857	1.12678
220030	1	0.8651	-0.92082	1.64286	1.75982	1.48015	0.52375	1.22453	0.1038	1e-05	0.77379	2.13104	3.97047	-1.39794	-0.35655	-0.79588	1.0607	-0.0655	1.82569	0.1271	1.15442	0.55267	-0.25181	1.30449	0.43775	-1.1549	0.81158	2.29261	1.19866	1.25527	2.00945	1.24353	1.99463	1.14922	1.5885	1.95809	1.20548	1.64552	1.17114	1.5407	0.64345	3.23259	2.45146	-1.52288	0.20412	1.89348	0.4183	0.76193	-0.74473
220031	1	1.61215	1.30707	3.44697	2.09899	2.21819	1.54704	1.83809	0.62014	0.43775	1.70415	2.96042	3.93398	0.92065	0.46538	-0.92082	2.4293	0.69108	3.29333	1.44948	3.12265	1.30707	1.08743	2.08164	1.43297	1.27045	1.86635	2.57322	1.49568	3.48461	3.28856	1.56597	2.69163	2.30309	2.9381	2.2856	1.79734	2.4257	1.56015	1.74359	1.5397	4.1884	3.21627	1.30942	3.33822	2.17768	0.86451	1.72263	0.77452
220032	1	1.55522	1.22479	3.3565	2.08279	1.98372	1.70122	2.11641	0.7332	-0.13668	1.41764	2.07925	4.2588	0.79029	0.29003	-1.22185	1.54045	0.98677	3.09409	1.23147	2.95111	1.90553	0.54407	1.5325	1.39829	1.3587	1.40483	2.91866	1.17348	4.03687	2.64014	1.44358	2.62556	1.58794	2.30374	2.15177	1.33082	2.33335	1.39445	2.35759	1.20602	4.01852	3.11112	1.19893	2.41549	2.17035	0.81291	1.58206	0.29447
220033	1	1.4961	0.97359	2.50512	2.0491	1.91572	1.59329	1.9874	0.72591	0.43933	1.32879	1.45025	4.18001	0.39794	0.03743	-1.22185	0.89154	0.88818	3.04038	1.04258	2.73644	1.17667	0.43457	1.38346	1.09237	0.83506	0.96284	2.80004	1.75815	3.43774	2.52273	1.79539	2.92054	2.11177	3.395	2.21152	2.12821	2.78844	1.88868	1.87737	1.80113	4.02972	2.94909	1.54753	3.05481	2.19967	1.27761	2.30615	1.14051
220034	0	0.83696	-0.92082	2.21717	1.78097	1.20167	0.34635	1.08207	-0.10237	1e-05	0.83885	1.01452	3.60222	-1.04576	-0.46852	-1.04576	0.60959	-0.11351	2.02698	0.35984	1.83436	1.47085	0.13988	1.66987	0.5563	0.54158	0.47567	2.17403	1.08707	2.36178	1.98807	1.07737	2.19198	1.08386	0.8893	1.71767	0.92891	1.41128	0.7839	1.15564	0.05308	2.82816	2.04747	-2	0.20412	1.49665	-0.22185	0.04532	-1.39794
220035	1	1.50352	-0.00877	0.95328	2.03985	0.41497	0.65321	0.31806	-0.29243	0.69461	0.94448	0.21748	1.97877	0.03743	-0.65758	-1.22185	0.14301	-1.45593	1.20548	-0.4318	0.70927	0.75051	0.41497	0.14301	-2.30103	-0.65758	-0.5376	1.26198	0.88593	1.32222	1.33925	1.72485	2.63111	1.40926	0.57054	1.1529	1.18611	2.17126	1.10857	1.43249	1.08814	2.16495	1.52789	0.61909	1.8105	1.55473	0.55388	-1.69897	-0.14874
220036	1	1.41564	0.90037	1.97873	1.99726	1.93987	1.23553	1.29203	0.5611	0.72673	1.62003	1.91137	3.64514	0.56348	0.17026	-1.22185	0.74429	0.88818	3.09529	1.50352	2.07103	0.96708	0.82282	1.91004	1.20194	2.168	1.09307	1.96825	1.51388	3.0639	2.99868	1.50529	2.81647	2.63848	1.85546	2.19739	1.7209	2.27566	1.47202	1.72705	1.5293	5.70461	2.70236	1.39724	3.71991	2.09688	1.02979	1.52427	0.51851
220037	1	1.12418	0.02119	1.35238	1.97941	0.68931	1.18213	1.05805	-0.60206	0.5966	1.21112	0.68305	4.34173	0.64147	-0.55284	-0.1549	0.31175	-0.24413	1.77173	0.44871	1.09447	0.78176	-0.46852	0.69108	0.76938	0.67025	0.43775	2.12577	1.35025	1.39058	1.72779	1.27669	2.6985	1.67191	2.25232	2.02698	1.46165	1.99555	1.1427	1.2878	1.93782	4.06043	2.34126	0.72181	2.18997	1.94846	0.53782	1.34163	-0.05552
220038	0	1.3927	0.5563	2.077	2.13037	1.74194	1.14675	1.37107	0.36922	0.29885	1.30168	1.46075	3.23854	0.59988	-0.13668	-1.22185	0.92891	0.13033	5.97761	0.76118	1.39794	0.99034	0.39794	0.45788	0.8451	1.16077	1.07004	2.18079	1.21722	2.44229	1.75465	1.21192	2.44548	1.57252	1.875	2.64599	1.26529	2.16593	1.19396	1.86929	0.89042	3.70681	2.29323	0.90795	-1.45593	1.83904	0.89597	1.81251	0.08636
220039	1	1.47654	0.85612	1.99843	2.06416	1.8761	1.69461	2.29951	0.99167	0.38382	1.40123	1.54033	3.701	0.58206	-0.09151	-1.22185	0.95182	0.80209	3.19923	1.31281	3.99898	1.15229	0.43775	1.53033	1.46967	0.85733	0.81757	3.25102	1.12222	3.04969	2.30268	1.36586	2.50103	1.50147	1.68296	3.01597	1.49178	2.26368	1.36135	0.93702	1.20602	2.81802	3.58098	1.29863	2.61017	1.92495	0.97864	1.34753	0.29447
220040	1	1.53706	0.93902	2.56533	2.11631	1.88981	1.59051	1.77945	0.61805	0.53529	1.55654	2.01191	4.2758	0.617	0.18752	0.68753	1.1186	0.60959	2.97936	1.39305	2.68914	1.12613	0.66087	1.81803	1.25935	2.10829	1.20871	2.55113	1.32118	3.11694	2.69333	1.46613	2.68894	2.10894	2.60122	2.65644	1.67523	2.38283	1.52982	1.77481	1.40943	4.04688	2.90629	1.23905	2.73986	2.05515	0.99211	1.59966	0.58995
220041	1	1.64128	1.16997	1.9287	1.96407	2.02272	2.07653	1.65466	0.65801	0.47567	2.19786	2.02514	3.78969	0.67943	0.26482	0.04922	1.12613	0.65031	5.97761	1.99233	2.43281	1.60293	2.21972	2.92522	1.49734	2.09212	1.9763	2.34321	1.44232	3.20213	3.31183	1.45515	2.68735	2.90486	2.16438	2.1065	1.7485	2.25547	1.405	1.84794	1.25091	4.14904	2.98347	1.43104	3.90904	2.1176	0.78176	2.52068	0.46835
220042	1	1.4915	1.77974	4.54581	1.80509	2.28863	0.8537	1.82679	0.8169	0.91328	1.35199	3.65576	3.96124	1.22557	0.51055	0.23805	2.52205	0.49136	1.58524	0.56937	1.89586	1.21378	0.74194	1.48742	1.40705	1.01912	1.84973	2.98316	1.71063	1.67219	3.56906	1.67587	2.60782	2.81144	3.1698	2.65797	1.88818	2.34355	1.63236	2.54654	1.52401	3.3986	3.71144	1.32552	0.20412	2.29201	0.65418	1.5799	0.27875
220043	0	1.2266	0.35984	2.03981	1.80536	1.67431	0.50379	1.31175	0.16137	1e-05	1.0892	2.6025	4.0984	-0.25181	-0.05552	-0.56864	0.78104	0.15229	2.68395	0.2878	1.37254	0.70586	0.01284	1.29732	0.77452	0.17898	1.37218	2.40788	1.14737	1.45362	2.58478	1.24353	2.31515	1.20412	1.77495	2.23137	1.20548	1.76313	1.05614	1.29579	0.94547	3.30447	1.83033	-0.03621	0.20412	1.83588	0.26717	1.71784	-0.60206
220044	1	0.62221	-0.92082	0.69108	1.66247	-0.5376	-0.14267	0.04139	-0.5376	0.3075	0.70757	0.94101	2.77661	0.13033	-0.72125	-2	-0.33724	-1.69897	-0.88606	-0.284	0.8109	0.43297	-1.52288	0.06819	-0.85387	-0.09151	0.03743	1.47611	1.24005	1.38399	1.88502	1.3948	2.52415	1.23654	1.66783	2.00082	1.22891	1.81928	1.01072	2.26752	1.12418	0.64933	1.01368	0.00432	0.20412	1.99255	0.24055	0.12385	-0.65758
220045	1	1.7421	1.49485	3.66343	1.95875	2.46719	2.26846	2.53012	1.1685	1.01157	2.29252	5.42837	3.77821	1.18298	0.69984	0.9196	2.36509	1.50229	3.13284	2.00255	5.74636	1.52061	1.85679	4.38211	1.82491	2.60844	2.0714	3.943	1.62149	3.5052	3.42376	1.63134	2.63477	3.34964	1.97534	2.154	1.85272	2.45073	1.53744	2.04131	1.63829	4.23086	4.02533	1.82217	4.14335	2.18549	0.60746	2.83775	0.8651
220046	1	1.09202	-0.92082	2.18341	1.82847	1.48015	0.72099	1.68565	0.38382	0.5682	0.97497	2.26233	4.14442	0.50515	-0.25964	-0.79588	0.67394	0.15229	2.79505	0.4456	1.32222	0.74351	-0.3279	1.24625	0.79029	0.3075	0.77597	2.83591	0.9196	1.51878	2.81274	1.24353	2.30662	1.4216	1.35083	2.52677	1.1313	1.61278	1.14613	1.48954	0.94547	3.23727	1.88349	0.18752	1.89404	1.89348	0.18184	0.94547	-0.60206
220047	1	1.45255	0.47857	2.04218	1.79525	1.67486	0.68574	1.68655	0.4133	1e-05	1.23198	2.55907	4.29963	0.18184	0.07555	-0.09151	0.92273	0.27646	2.01296	0.16435	1.67697	0.54777	-0.05552	0.55023	0.935	0.33445	1.18526	2.88763	1.3948	1.46967	3.2191	1.44044	2.42384	1.63859	2.48962	3.09283	1.39655	1.92195	1.2398	2.17912	0.38917	3.24444	2.79922	-2	0.20412	2.11334	0.40824	1.36192	-0.06048
220048	1	1.64128	1.28914	3.6016	2.10257	2.26212	1.61752	1.87656	1.19033	0.75358	2.0447	2.31919	4.26827	1.04258	0.57864	0.78888	2.1903	1.2383	3.00643	1.88784	2.72897	1.27554	1.26858	2.78606	1.57473	1.25551	1.7074	2.61069	1.59791	4.02977	3.13035	1.63639	2.71633	2.42875	3.0144	2.1182	1.90907	2.51154	1.60713	2.16572	1.51242	4.25998	2.81324	1.40586	3.56585	2.23172	1.01745	1.86189	0.85126
220049	1	1.69671	1.10346	3.20096	2.05131	1.98372	1.35411	1.71542	0.32428	0.0086	1.67504	2.43415	3.72954	0.75664	0.23553	0.96755	0.80482	0.60959	3.40988	1.36791	2.5685	1.15229	0.86034	1.95318	1.21722	1.58838	1.37236	2.54329	1.06145	3.20278	3.13399	1.21192	2.65942	1.99295	1.58467	2.70551	1.52917	2.30207	1.26482	1.78654	1.455	3.57644	2.96998	1.06856	3.24343	1.9865	0.86982	1.03782	0.23553
220050	1	1.62252	1.27738	3.41206	1.92875	2.25256	1.58636	1.60627	0.88536	-0.48149	1.61342	2.26435	4.20026	0.82151	0.42325	0.82802	1.75043	1.14426	3.00821	1.14301	1.71029	1.15534	0.64345	1.46761	1.38934	1.1878	1.80462	2.28605	1.42144	3.03912	2.68267	1.5266	2.50617	2.28224	2.73508	3.03932	1.61395	2.39417	1.54864	1.87552	1.40943	3.98058	2.34321	1.15473	2.79595	2.00372	1.16761	2.28764	0.72263
220051	1	1.6869	1.14333	2.56694	2.13293	2.14628	1.6695	2.05767	1.12024	0.9652	1.2159	2.04548	3.98913	0.70672	0.32222	0.04922	0.85003	1.35372	3.1076	1.23905	1.71792	1.21112	0.57864	1.05038	1.52905	0.85733	1.19145	2.96602	1.48015	2.98225	2.18707	1.63639	2.8384	1.84874	2.89801	2.64521	1.79837	2.54205	1.71206	2.24679	1.58872	3.94429	3.15984	1.3653	2.61708	2.04848	1.1452	1.84763	0.7679
220052	1	1.11059	0.83059	2.67943	1.77048	1.56608	1.13226	2.27142	0.88874	0.37475	1.1934	2.28722	4.4901	0.50243	-0.18709	-0.65758	0.13988	0.43136	2.17067	0.56703	4.02508	0.99078	-0.26761	0.41497	1.03981	0.45332	0.83759	3.81471	1.89137	2.11254	2.31228	1.78979	2.85833	1.80462	3.0142	2.90418	1.8819	2.53389	1.63397	2.88416	1.79893	2.05515	4.4992	1.90902	0.20412	2.50786	0.88874	1.99996	0.50515
220053	1	1.48458	0.80482	2.59962	2.1014	1.59207	1.7001	2.34994	0.82607	0.73878	0.67117	0.87157	4.12148	0.39794	-0.13668	-1.22185	0.21219	0.13033	2.22989	0.92012	2.76777	1.02938	0.30963	0.45788	0.96095	0.32838	0.25285	3.33244	1.06145	1.7001	1.44886	1.35736	2.75802	1.53895	2.09656	1.67099	1.40364	2.4411	1.28578	2.51323	1.32469	1.43981	3.31586	1.10517	-1.45593	1.47625	0.92012	1.24105	-0.01323
220054	0	1.56086	1.05805	2.76747	2.03806	1.99388	1.57206	1.50406	0.8202	0.4624	1.66642	1.81757	4.23335	0.69285	0.23553	0.78888	1.31702	1.00087	3.35481	1.22891	3.73789	1.10551	0.51322	1.43505	1.49052	2.72896	1.31197	2.29929	1.64355	5.18853	2.55112	1.70398	2.77223	2.56285	3.02756	2.38794	1.84763	2.60074	1.69144	1.93822	1.73488	3.99886	3.43274	1.53491	3.09147	2.27265	1.00518	2.20243	0.93802
220055	1	1.46389	0.80482	1.75082	2.09437	1.76178	1.34694	1.30471	0.32428	0.84198	1.07262	1.08707	3.93816	0.45332	-0.11351	-1.22185	0.65225	0.13033	2.02506	0.72754	1.34361	0.98588	0.40824	0.39094	0.7356	0.12057	0.71933	2.01343	1.42144	1.94433	1.88559	1.5605	2.78836	1.75823	2.7107	1.9491	1.7209	2.47368	1.463	1.99176	1.49443	3.9877	2.45873	1.12222	2.51597	1.88621	1.02979	1.61658	0.6721
220056	1	1.59251	1.26505	3.33597	1.98883	2.25737	1.80359	2.46534	1.01662	1.06744	1.43329	1.51495	4.08028	0.76864	0.31597	-1.22185	2.16191	1.3995	3.20613	1.28668	5.74636	4.92558	0.44404	1.51095	2.2595	2.39683	1.41514	3.81228	1.62149	2.92232	3.14142	1.63639	2.68577	2.05964	2.74572	2.30997	1.94245	2.56672	1.74351	2.4868	2.28943	3.89436	4.03051	1.76133	2.80456	2.16236	1.15866	2.0032	0.90309
220057	1	1.62128	1.30685	3.0242	1.98789	2.04614	1.73046	2.0445	0.72754	-1.52288	2.11029	2.67847	4.09522	0.78176	0.4133	0.77012	1.22968	0.80003	3.28568	1.30406	3.02324	1.15715	0.63749	1.23603	1.2971	1.2971	1.98998	2.90721	1.33885	3.68707	3.52373	1.48387	2.63807	2.44406	2.59877	2.74455	1.75166	2.34756	1.58184	2.37368	1.26007	4.13651	3.72536	1.47144	2.76649	2.01816	1.07809	2.3123	0.68753
220058	1	0.8651	-0.92082	2.34311	1.78972	1.36474	0.78319	1.83916	0.45179	-0.60206	0.66745	0.76492	4.30574	0.25527	-0.46852	-1.04576	0.26951	0.29667	2.23739	0.52244	3.24554	2.06239	-1.52288	1.38917	1.77699	1.56372	0.54158	2.9007	1.35044	2.03937	1.52994	1.36248	2.19945	1.08386	2.41697	1.81743	1.1313	1.848	1.05614	2.46851	0.86806	2.81407	2.99962	0.57403	0.20412	2.10065	-0.25964	0.52634	-0.284
220060	1	0.95856	-0.92082	1.47712	1.80257	1.48015	0.62325	1.29248	0.17898	0.38202	0.90363	1.06483	4.60866	0.41162	-0.31876	-0.79588	0.46982	0.02119	2.29607	0.36736	1.81305	0.65896	-1.52288	1.17725	0.60531	0.3075	0.59879	2.34068	1.19866	1.98547	1.7926	1.31069	2.37539	1.14922	2.37407	2.15773	1.20548	1.848	0.97451	1.96965	1.00945	3.56721	2.09276	0.26717	0.20412	1.98132	0.21219	0.94547	-0.50864
220061	1	1.39058	0.48572	1.33965	1.96009	1.02531	0.95182	0.95231	-0.25181	1.05269	1.21458	1.62583	3.13153	0.35793	-0.40894	-1.22185	0.97864	-1.45593	1.88953	0.40993	0.28556	0.92583	0.3075	0.35984	0.57978	0.74429	1.01912	1.74679	0.61172	1.09342	-0.59346	1.69469	2.46261	0.53403	0.29447	0.72509	0.83187	1.90854	0.78888	1.02284	-0.14267	1.04571	0.81224	-0.55284	-1.45593	0.8651	0.38021	-1.69897	-1.69897
220062	1	1.24576	-1	0.47857	2.06378	0.40993	0.52763	0.4216	-2.30103	1.31154	1.32139	-0.95861	0.80686	0.9284	-0.63827	-2.30103	-0.16115	-0.69897	-0.08619	0.48714	0.89154	0.74036	-0.48149	0.4183	0.13354	1.04021	0.57171	1.44545	-0.54516	1.61574	1.42259	1.90509	2.14057	1.65581	0.3962	-0.92082	1.20575	1.86853	1.00604	1.20817	0.81023	2.96394	1.12123	0.37291	2.77672	1.49178	0.23045	0.9952	-2.30103
220063	0	0.91487	-0.92082	1.35851	1.75519	1.36474	0.67302	1.63124	0.33846	1e-05	0.85854	1.22194	4.26187	0.12385	-0.46852	-0.69897	0.233	0.08991	1.95245	0.19312	1.15442	0.56467	-1.52288	0.76567	0.5563	0.08279	0.54158	2.75677	1.08707	0.80821	1.93166	1.24353	1.81961	0.61805	1.83563	2.22282	1.06595	1.51001	0.71096	1.83059	-0.82391	3.25633	2.2616	-1.52288	0.20412	1.76245	-0.39794	1.18241	-0.74473
220064	0	0.95856	-0.92082	1.18949	1.7926	1.52737	0.47857	1.22994	0.09342	1e-05	0.83885	1.42455	3.80885	0.0086	-0.38722	-0.69897	-0.13077	-0.02228	0.92993	0.01703	1.21272	0.85126	-0.74473	0.33244	0.50106	0.17898	0.59879	2.35116	1.14737	1.13033	1.59284	1.27967	2.26757	0.89487	1.01662	1.46315	1.04179	1.65591	0.91062	1.47026	0.86806	2.93829	1.24502	-0.20761	0.20412	1.89348	0.11727	0.76193	-0.74473
220065	0	1.31994	-0.92082	0.8537	1.78305	1.18099	-0.25964	-0.02687	-2	1e-05	1.48273	0.3032	1.05269	0.02531	-0.18709	-2	-0.31876	-1	0.50651	0.17609	1.58569	0.38202	-1.04576	0.57403	-1.22185	0.13672	0.44091	1.33566	1.2878	1.64048	1.08099	1.10924	2.36312	0.85431	0.13354	0.51188	0.92012	1.6114	1.26126	1.39811	-0.82391	1.86764	1.07737	-2	3.1708	0.7328	0.72428	-1.39794	-0.85387
220066	0	1.15473	0.84819	3.0096	1.77503	1.84628	0.86273	1.84559	0.67486	0.61066	1.30963	2.10711	4.25669	0.58206	-0.10791	0.11059	1.57726	0.50106	2.72576	0.71433	2.90914	1.73751	0.1038	1.77634	1.25115	1.13862	1.08422	3.07773	1.51667	2.67334	3.01034	1.5325	2.44507	1.91158	2.59488	1.92195	1.61416	2.16191	1.45378	2.45333	1.26269	4.28711	3.69008	1.499	3.6692	2.21669	0.39967	2.5398	0.03743
220067	1	1.31681	0.84011	2.23694	1.84211	1.62086	1.44809	1.69557	0.48144	0.83123	1.43775	1.30255	3.70814	-0.42022	0.10721	0.4014	0.51851	0.72263	2.98389	0.96802	2.69943	0.82802	0.39967	1.33021	1.00732	1.05269	1.08955	2.48793	1.18441	3.96751	2.27182	1.35334	2.51708	1.50284	2.56322	2.19885	1.50133	2.2093	1.40518	2.04524	0.97543	4.01635	3.21158	1.15866	2.07849	2.02206	0.75587	1.71189	0.45332
220068	1	1.46045	0.98989	2.03423	1.9668	1.72624	1.60043	1.80387	0.4624	0.96047	1.38668	1.18554	4.11107	0.53529	0.0569	0.45484	1.01115	0.55871	1.92443	0.95424	1.31785	1.08135	0.43136	0.60959	1.71341	2.89335	1.26198	2.54207	1.20763	1.68502	2.17117	1.41497	2.64438	1.84628	2.72243	2.49914	1.41162	2.2668	1.42781	2.10887	1.02449	4.17299	2.62238	1.2052	2.37471	1.62849	0.77815	1.94827	0.50243
220069	1	1.59561	0.87564	1.84899	1.42667	1.68762	1.50393	1.5807	0.30963	0.69108	1.62459	2.28158	3.96472	-2.30103	0.04922	0.49969	0.58092	0.38202	3.03084	1.2572	1.20493	0.82802	0.64836	1.77437	0.93399	0.82672	1.50651	2.26033	0.85552	2.59517	2.8367	1.14582	2.40552	1.84628	1.99326	1.9598	1.34733	1.96227	1.12254	1.64943	0.85309	4.01397	2.17667	0.42651	-1.45593	1.5422	0.44248	1.81431	-0.22915
220071	1	1.41564	0.77887	2.08164	1.96511	1.60842	1.43393	1.5977	0.39445	0.91593	1.28511	0.86923	3.51478	0.39445	-0.13668	0.26007	0.67394	0.13672	1.93997	0.79796	1.20493	0.83948	0.29226	0.549	0.85914	0.9248	1.04376	2.30516	1.20763	1.7364	2.35143	2.45459	2.49073	1.67062	1.8604	1.90168	1.25768	2.05223	1.31069	1.51865	1.23401	2.31608	2.61587	0.85065	4.46403	1.44948	0.77085	1.00988	-0.22915
220072	0	0.95856	-0.92082	1.99003	1.7854	1.56949	0.73159	1.6288	0.45179	0.32015	1.01662	1.84905	4.32759	0.4609	-0.29243	-0.79588	0.88024	0.28556	2.48549	0.53275	1.30341	0.98318	-0.3098	1.25237	0.91803	0.08279	0.87506	2.75018	1.19866	1.75005	2.68964	1.31069	2.30083	1.29292	1.99427	2.17707	1.04179	1.76313	0.91062	2.00186	1.00945	3.95477	2.30925	0.4456	2.57427	2.04751	0.08279	1.60885	-0.42022
220073	1	0.89098	-0.92082	2.20306	1.75519	1.42667	0.62325	1.56455	0.32634	0.08991	0.74974	0.74115	4.17187	0.17319	-0.46852	-0.92082	0.88252	0.12385	2.32895	0.32222	3.19244	1.20656	-1.52288	1.18639	0.79029	0.3075	0.54158	2.68406	1.37967	2.69602	2.12963	1.36248	2.37783	1.25164	2.0636	1.93064	1.26858	1.95914	1.04336	1.9265	1.11327	3.72779	3.31568	0.93551	0.20412	2.10065	0.21219	1.15014	-0.284
220074	1	1.07078	0.58659	2.19824	1.79692	1.60756	1.08027	2.22802	0.83251	0.38202	1.02325	0.99211	4.29959	0.53529	-0.21467	-0.61979	0.73078	0.70672	2.95196	0.6464	3.00644	0.94645	-0.4318	0.94052	1.10958	0.51851	0.7574	3.6498	1.49734	3.55125	2.04395	1.49734	2.35025	1.4216	2.32966	2.0746	1.40603	2.06179	1.13577	1.98087	1.23045	3.46605	3.47393	1.04493	0.20412	2.32027	0.35984	1.21245	-0.09151
220075	1	1.39058	0.75587	1.52127	1.96638	1.53895	1.66969	2.21333	0.58546	0.45332	1.14706	0.78817	3.92159	0.17609	-0.0655	-1.22185	0.19866	0.94052	2.38036	0.89487	2.81411	1.16761	0.3075	0.93197	1.32222	0.94052	0.93349	3.02232	1.00043	2.18713	1.71525	1.13481	2.59802	1.33826	2.16527	2.27497	1.36996	2.22937	1.16465	1.90902	0.97543	3.94565	2.85151	0.97864	-1.45593	1.60949	0.60423	1.06108	-0.11351
220076	1	1.45697	0.90795	1.31154	1.92278	1.62086	0.75282	0.97451	0.10037	0.98272	1.48302	1.28735	1.77576	0.47129	-0.10791	0.49969	0.42651	0.23805	2.27339	0.79796	1.11294	0.79239	0.43136	0.71933	0.82478	0.98363	1.16761	1.63276	0.61172	1.42878	0.95904	0.89376	2.39424	1.04493	0.36736	1.34459	0.83187	1.84665	0.88649	1.0835	0.53908	3.15878	1.41363	0.35603	1.80236	1.44948	0.38021	-1.69897	-1.69897
220077	1	0.93752	-0.92082	3.27133	1.7854	1.48015	0.77012	1.81271	0.51983	0.04922	0.81823	1.22427	3.99109	0.43616	-0.31876	-0.92082	0.83187	0.27416	2.56034	0.41996	2.88657	1.3731	-1.52288	0.94939	0.79029	0.4624	0.65031	2.98795	1.31827	3.17601	2.10602	1.33806	2.29791	1.08386	1.49415	2.29195	1.23805	1.80781	1.02366	1.83727	1.00945	3.35854	2.81313	0.57403	0.20412	2.14504	0.18184	0.5832	-0.42022
220078	1	0.89098	-0.92082	2.74092	1.77503	1.48015	0.71012	1.85739	0.50786	1e-05	0.80754	1.36078	4.26365	0.43616	-0.31876	-0.92082	0.60097	0.08991	2.50433	0.46835	3.08302	1.12057	-1.09691	1.01536	1.03302	0.25042	0.59879	2.99038	1.47683	2.06062	2.01536	1.47041	2.49027	1.39375	2.90656	2.55349	1.33646	2.1312	1.29798	2.05687	1.23045	2.86183	2.79443	0.72916	0.20412	2.10065	0.45484	1.44138	-0.18046
220080	1	1.51441	1.18977	3.39441	1.97174	1.86213	1.63256	2.09691	0.62325	-1.52288	1.45894	1.29842	3.73465	0.69373	0.2833	0.4014	1.46672	0.67578	2.63441	1.30211	3.02549	1.84597	0.40993	1.44948	1.47012	1.42894	1.71172	2.78803	0.935	3.28923	2.22433	1.05614	2.53782	1.04493	1.33666	2.0443	1.21272	2.03153	1.14426	2.05545	1.06819	3.75452	3.06876	0.97864	1.93475	1.85382	0.6902	-0.45593	-0.38722
220081	1	1.3485	1.0249	2.42388	2.01528	1.78526	1.73862	2.09286	0.61805	-1.52288	1.82393	2.54897	3.93856	0.60206	0.19312	0.26007	0.65514	0.62221	3.61282	1.43553	3.779	1.17811	0.67486	1.76664	1.35927	2.23507	1.60141	2.95187	1.5397	4.18719	3.23788	1.63659	2.77049	2.22412	3.2036	2.62887	1.87645	2.56117	1.65176	2.03028	1.43917	5.70461	3.5731	1.50079	2.84784	2.09823	1.08207	2.13542	0.91855
220082	1	1.31681	0.57519	1.95804	1.94812	1.48996	1.58906	1.94374	0.40483	0.89653	1.08743	1.69819	3.73298	0.17609	-0.16749	0.49969	0.84942	-1.45593	2.15872	0.70501	0.97772	0.902	0.35025	0.43136	1.13799	0.84942	1.08955	2.6833	1.18441	1.84067	2.52957	1.36305	2.63166	1.50284	2.62344	2.64658	1.59539	2.29552	1.45271	2.64541	0.88705	3.38216	1.84726	0.94988	2.11734	1.64611	0.88874	1.60173	0.45332
220083	1	1.14301	-0.92082	2.7724	1.80257	1.48015	0.76418	1.80065	0.44248	1e-05	0.92891	1.77952	4.19016	0.17319	-0.21467	-0.92082	0.70672	0.15229	2.66302	0.46835	1.74796	0.63649	-0.49485	1.32077	0.72591	0.89042	0.65031	2.97983	0.9196	2.72203	2.68135	1.07737	1.83727	1.00217	1.01662	1.69046	1.04179	1.44685	0.66932	1.68404	0.45025	1.6668	2.23246	-1.52288	0.20412	1.89348	-0.30103	-1.39794	-0.74473
220085	1	1.22608	-1	2.30272	1.96227	1.10106	1.22789	1.59649	0.33041	0.42325	1.31973	1.40449	4.31923	-0.05552	-0.45593	-0.60206	1.13672	0.23805	2.90543	0.53403	3.32426	1.35813	-0.19382	1.11494	1.21484	1.6807	0.69373	2.8441	1.5417	4.09466	2.27342	1.4283	2.77685	1.87058	2.75339	2.0864	1.62531	2.2783	1.30428	1.37475	1.56229	3.70059	3.00215	1.06446	2.80569	2.13328	0.55023	1.72099	0.29885
220086	1	1.48714	0.70329	2.1518	2.09947	1.81684	1.77335	2.2168	0.77085	0.18752	1.35315	2.07686	3.95789	0.44091	0	0.31175	0.51055	0.74663	3.22883	1.11428	2.53469	1.447	0.46389	0.99476	1.19368	0.79239	1.1486	2.96029	0.93802	2.83889	2.28576	1.21696	2.6426	1.49332	1.5768	2.35742	1.31197	2.16607	1.30276	2.73992	1.20602	2.88447	3.16844	0.98588	3.10476	1.90612	0.75282	1.11661	-0.22915
220087	1	1.22011	-1	3.3487	1.94885	1.29885	1.31931	1.54245	0.19033	-0.90309	1.27921	2.19399	4.58176	0.51983	-0.3098	0.06446	1.6217	0.31175	2.95625	0.55388	1.2383	1.02857	0.13354	1.31366	1.04844	1.33163	0.9425	2.75391	1.83626	1.86587	2.61332	1.63417	2.82102	2.10714	3.41885	2.5696	2.0013	2.52315	1.63114	1.52022	2.37694	5.30092	2.7124	1.28398	2.95899	2.33409	0.76042	2.0548	0.79169
220088	1	1.13194	-0.05552	0.97543	1.96194	0.68931	1.16047	1.10037	-0.33724	0.84198	1.08493	0.28556	4.37156	0.41996	-0.61979	-0.79588	-0.06048	-0.29243	2.1313	0.2878	2.28108	0.94498	-0.5376	0.45484	0.68842	0.84634	0.41162	2.17658	1.35025	2.62195	1.615	1.30835	2.74311	1.69399	2.48841	2.11774	1.52375	2.15857	1.15927	1.27784	1.62931	3.77309	2.53047	0.79518	2.30348	1.94846	0.52375	1.5605	0.03342
220089	0	1.26881	0.18184	2.09212	1.98592	1.34064	1.58331	1.91094	0.40483	0.89927	1.01662	0.89209	3.82921	0.23045	-0.21467	-1.22185	0.04922	-1.45593	2.30346	0.63949	3.03092	0.96095	0.29667	0.26717	1.05918	0.67025	0.78104	2.61492	0.85552	2.10151	1.24254	1.05614	2.5255	0.89265	1.43696	2.41967	1.21272	2.00975	1.05994	1.67679	0.53908	3.57166	3.49805	1.19396	-1.45593	1.44948	0.72428	0.84819	-0.0655
220090	1	1.68024	0.89154	3.18746	2.01783	2.00732	1.53744	1.89586	0.45637	-1.52288	1.36003	2.09086	3.73081	0.3483	0.13354	-1.22185	1.70079	0.74663	3.34129	0.9952	2.36014	1.0465	0.4843	1.25935	1.19368	1.52994	1.29645	2.67456	0.77305	2.62774	2.94327	1.14145	2.59948	1.50637	1.85345	2.41007	1.23603	2.18943	1.25018	1.91719	0.91751	4.09572	2.74085	0.58433	1.3948	1.79218	0.76268	0.13033	0.07188
220093	1	1.60097	1.01284	2.79239	2.07693	1.93237	1.549	1.79858	0.54283	0.51851	1.51081	1.67136	3.97676	-0.88606	0.16732	0.31175	1.25575	0.8651	2.85784	1.36959	2.75597	1.07445	0.43136	1.71825	1.04415	1.11394	1.27068	2.48732	1.07408	2.97926	2.73122	1.37383	2.67813	1.85175	2.12574	2.04571	1.58501	2.26458	1.3294	1.91116	1.09132	4.50969	3.00051	1.00389	2.28567	1.99891	0.84819	1.84485	0.26951
220094	1	1.64246	1.15625	2.14161	1.97571	2.1118	1.8202	2.39999	1.08279	0.98182	1.43981	2.23157	3.77433	0.16732	0.20683	0.98453	0.96614	1.10415	3.66065	1.18384	2.66165	1.70689	0.75664	1.16909	1.5284	1.16584	1.44279	3.41032	1.20629	3.66297	2.32428	1.33626	2.60515	1.65128	2.08835	2.60034	1.53983	2.15794	1.30814	2.08575	0.91751	3.58398	3.52784	1.17696	1.82633	2.1249	0.93197	2.55534	0.34242
220095	1	1.34124	0.45637	3.67081	1.97557	1.44107	0.97128	1.24353	0.25285	0.86451	1.54506	2.45492	3.58228	0.86982	-0.16749	0.49415	2.11093	0.50243	3.53046	0.81224	3.22912	1.33885	1.17435	2.14498	0.99388	1.27184	1.21775	2.34042	1.4143	3.05236	2.0486	1.2878	2.5399	2.17249	2.15975	2.64104	1.52375	2.09601	1.344	1.26741	1.6287	3.97455	3.1799	0.97313	2.73589	2.11826	0.54407	1.37199	0.12385
220096	1	0.80618	-0.92082	2.13821	1.76448	1.29159	0.42651	1.13862	0.01284	1e-05	0.83885	1.30276	4.07866	-0.14874	-0.38722	-1.04576	1.2982	-0.0655	2.11042	0.27184	1.37254	0.61172	-0.4318	1.53415	0.50106	-0.88606	0.54158	2.20688	1.28285	1.76567	1.49499	1.27967	2.33171	1.14922	1.62521	1.36959	1.08884	1.76313	1.04336	1.34772	1.00945	2.94899	2.05983	-0.03621	0.20412	1.89348	0.26717	0.89209	-0.60206
220097	1	1.01828	0.93551	2.07769	1.4961	1.92143	0.62325	1.57715	0.85974	0.15534	0.92788	1.98874	4.02455	0.25042	-0.19382	-0.284	1.06183	0.18469	1.7623	0.21748	1.5966	0.86094	-0.11351	0.85187	0.93902	0.41664	0.99564	2.82439	1.58827	1.53593	2.35176	1.79851	2.78209	1.94601	2.50829	2.65642	1.59539	2.16277	1.35372	1.8704	1.88001	3.72065	2.12447	1.33686	0.20412	2.44165	-2	1.77714	-0.12494
220098	1	1.69548	1.44483	2.35797	2.0834	2.45294	1.59868	1.75664	0.81624	1.20925	1.55473	1.3438	3.70069	0.93197	0.56585	1.05767	1.17754	1.35488	2.62751	1.20112	1.73344	1.33686	0.55145	0.94596	1.39094	1.28825	1.50079	2.44952	0.83822	1.64008	2.03778	1.09307	2.59177	1.34616	1.70321	1.54245	1.23603	2.09555	1.23754	1.94645	0.68124	3.36872	1.88767	0.7185	-1.45593	1.74367	0.64147	-1.69897	-0.16749
220099	0	0.7356	-0.92082	1.12418	1.74889	1.20167	0.63144	1.4603	0.22789	0.1271	0.69636	0.87099	4.11793	0.12385	-0.52288	-0.92082	-0.284	-0.0655	1.20978	0.04532	1.08135	0.61805	-1.52288	0.51851	0.50106	-0.05552	0.54158	2.56144	1.14737	1.55546	2.16504	1.24353	2.29201	0.73719	1.4615	1.93258	1.1313	1.73046	0.91062	2.59806	1.00945	3.96893	1.02653	-0.03621	0.20412	1.89348	0	0.29667	-0.60206
220100	1	1.67633	1.65485	3.51658	1.48287	2.33668	1.75671	2.19965	0.89818	-1.52288	1.8379	2.68604	3.90986	1.03423	0.53782	0.68395	2.05782	1.06744	3.19618	1.63749	3.61495	1.27989	0.65321	2.01982	2.88407	3.95929	1.85333	3.10921	1.48401	3.29863	3.47205	1.38525	2.54177	2.37313	2.35197	2.65137	1.49955	2.32195	1.34986	2.16459	1.46568	3.99237	3.43486	1.54777	3.73992	2.09139	0.17026	1.69592	0.4843
220101	1	1.68797	0.7332	0.62118	1.99269	1.41547	0.23805	0.5977	-1.82391	-1.52288	1.5506	-0.34679	-0.90309	-2.30103	-0.11919	-1.22185	0.32838	-1.45593	0.67486	-0.18709	-0.19044	0.62118	0.17319	0.03743	0.26007	-0.65758	0.39445	0.53782	0.39445	1.78226	0.69108	0.83948	2.36769	1.1271	0.33244	0.19312	1.0162	2.10514	1.0086	1.086	1.09132	2.88374	1.06183	0.27646	-1.45593	1.51772	0.48855	-1.69897	-0.29243
220102	1	0.02735	1.52543	1.92438	-0.73283	1.27114	0.97128	0.97128	0.0607	1.27669	-0.30539	0.74351	4.10059	-2.30103	-0.37675	-0.38722	1.18724	0.43933	2.18537	0.1271	2.65617	1.80922	-0.65758	0.68931	2.45183	2.79652	-0.09151	2.20104	1.99087	2.37345	2.42441	1.15412	2.33496	2.14258	1.734	1.01072	1.60509	2.01106	-3	0.63749	1.05956	3.50748	2.8391	1.50079	3.32261	1.72803	-1.52288	1.63236	-0.36653
220103	1	1.65137	0.54777	1.81003	1.95804	1.59934	1.34908	1.63809	0.27416	-1.52288	1.03141	1.70723	3.5282	-2.30103	-0.24413	-1.22185	0.44248	-0.0655	2.68428	0.63246	-0.19044	0.94939	0.35793	0.71433	-0.36653	-0.65758	0.77815	2.42295	0.93802	1.78937	2.27056	1.23779	2.70052	1.45086	2.16468	2.93011	1.40364	2.14114	1.3294	2.02065	1.09132	2.96979	1.71357	0.7185	-1.45593	1.82905	0.91222	-1.69897	0.3075
220104	1	1.47026	0.98632	2.51135	1.97937	1.95569	1.72148	1.69011	0.51322	-1.52288	1.24254	1.24452	4.3754	0.16732	0.08991	0.8488	0.97497	0.89708	2.72566	0.8739	2.17944	1.05346	0.38739	0.87795	1.11727	1.64483	1.24329	2.37151	1.9464	3.42662	2.60576	1.96483	3.10322	2.29682	4.20475	2.46925	2.35417	2.95089	2.13348	2.12038	2.00484	4.48816	2.63595	1.78097	3.28742	2.26979	1.4553	2.63977	1.42193
220105	1	1.50297	0.81023	2.46482	1.95041	1.73791	1.15987	1.1878	0.45637	0.07555	1.06145	0.72835	3.38241	-2.30103	-0.07058	0.55145	1.4764	0.69723	2.25373	0.71181	2.00342	1.02407	0.19866	0.98632	1.08778	1.99432	0.85491	1.84566	0.93802	2.92276	2.03242	1.11025	2.46225	2.0389	1.30984	1.43553	1.08386	2.10037	1.0086	1.52724	0.68124	3.78304	2.13644	0.64738	2.39936	1.94285	-0.10791	-1.69897	-0.29243
220107	0	1.68413	1.1209	2.69603	2.04626	2.15036	1.77952	2.38913	0.96237	-1.52288	1.85199	2.82148	3.95968	0.46835	0.29447	0.74896	1.18583	0.89708	5.97761	1.58024	4.7763	1.31323	0.66181	1.9941	1.2878	1.75762	1.67569	3.29936	1.48401	5.18853	3.01921	1.56808	2.84295	2.02755	2.70077	2.80589	1.83448	2.40734	1.5807	2.06427	1.4877	5.70461	5.61838	1.65706	2.54627	2.22521	1.01745	1.87204	0.76716
220108	1	1.49513	0.70329	1.46879	2.01326	1.77981	1.48799	1.72981	0.73719	-1.52288	0.86034	1.43377	3.95807	-2.30103	0.01284	0.48996	0.4843	0.74663	2.54375	0.72016	0.87852	0.98408	0.34439	0.1959	1.0667	0.51055	0.97681	2.41576	1.34811	1.73472	1.96199	1.5001	2.74546	1.71315	2.74941	2.73984	1.68913	2.29148	1.45133	1.88389	1.32756	4.26325	2.0667	1.08422	2.2395	1.95861	0.99078	1.60097	0.59106
220109	1	1.66408	1.08171	3.08291	1.99007	2.1954	1.73719	2.25331	0.79169	-1.52288	1.30942	2.67816	3.9479	0.63144	0.36173	0.68395	1.97937	0.8109	5.97761	1.17811	3.04881	1.28847	0.63144	0.92065	1.29951	1.33284	1.67569	3.06007	1.2403	4.3664	2.75315	1.37967	2.62525	1.63387	1.93495	2.62392	1.76589	2.27976	1.36436	2.56617	0.54283	4.37898	4.07862	1.53706	2.12791	2.164	0.84011	1.27898	0.5302
220110	1	1.62377	1.08171	2.1954	2.03125	2.13802	1.83487	2.48342	1.0026	1.18498	1.51996	1.73432	3.85935	0.4133	0.13354	0.74896	1.52802	1.38471	2.74033	1.35238	3.23254	1.27554	0.48855	1.65263	1.59384	1.34104	1.18241	3.42594	1.1682	2.89933	2.12879	1.29181	2.56761	1.68359	1.67164	1.82569	1.40364	2.11444	1.18327	1.94037	1.25164	3.94627	3.2973	1.15866	2.36485	2.02144	0.77159	-1.69897	0.3075
220114	1	1.8171	0.98632	2.11813	2.01574	2.01674	1.54728	2.01275	0.5966	-1.52288	1.42846	2.74974	3.83447	-2.30103	0.19866	0.68395	1.24155	0.79029	5.97761	1.07809	1.73344	1.03902	0.61909	1.29048	1.19368	1.20898	1.47683	2.79875	1.44498	3.32374	2.85077	1.47784	2.79122	1.97151	2.86634	3.32285	1.62552	2.25835	1.63083	2.31071	1.15351	5.70461	2.34612	0.96708	2.38819	2.11541	1.09691	1.71517	0.70586
220117	1	1.8099	1.16435	3.19601	2.03961	2.16803	1.56972	1.89343	0.64444	0.94151	1.8861	2.65453	3.83077	0.71933	0.38917	0.7185	1.88829	0.89708	3.27554	1.57334	2.74907	1.27761	0.92117	2.14566	1.38166	1.66969	1.64924	2.65033	1.01326	3.23874	3.17654	1.16909	2.54177	2.10469	1.75289	2.56022	1.40364	2.05469	1.26834	1.854	-0.97881	4.18016	3.24568	0.92737	2.96985	2.01051	0.66652	1.92189	0.18184
220118	1	0.98498	-0.92082	1.17026	1.6826	1.15685	0.63649	1.51917	0.34044	0.3075	0.81954	2.00659	3.9155	0.26007	-0.39794	-1.39794	0.02938	-0.09151	1.00903	0.13033	1.41128	0.52763	-0.25964	0.38739	0.29226	0.43457	0.61066	2.58966	1.19089	1.3694	2.7762	1.36511	2.54102	1.23654	0.97909	2.50059	1.26387	1.83378	1.13956	2.17228	1.18441	1.68966	2.41637	0.32634	0.20412	1.99255	0.35793	0.54158	-0.5376
220119	1	1.50393	1.45621	3.48147	2.33389	2.15342	1.8907	2.53438	1.18639	-1.52288	1.4128	1.67669	3.86622	0.92531	0.43136	-1.22185	1.78226	1.2284	3.04096	1.18469	3.7009	2.00894	0.42975	1.70868	1.4283	-0.65758	1.4606	3.47954	1.48473	5.18853	3.06229	1.51468	2.64296	2.06416	2.10707	2.39662	1.8173	2.39076	1.5382	2.42415	1.58782	3.92073	4.18816	1.76664	3.31672	2.30567	0.88593	2.28847	0.69108
220120	1	1.50079	1.1682	2.94262	2.45263	2.07048	1.5557	2.04123	0.90037	-1.52288	1.33566	2.2915	3.8964	0.78604	0.3483	-1.22185	1.16286	0.63949	3.32926	0.81425	2.25794	1.79414	0.43933	0.734	1.05231	1.31702	1.28149	2.79264	1.9689	3.31278	2.98156	1.9066	3.09174	2.41651	3.99055	3.28283	2.34177	2.90175	2.14977	2.31061	2.03238	5.11585	3.10694	1.78447	3.13892	2.37107	1.50501	2.49268	1.39637
220121	1	0.80618	-0.92082	1.51878	1.69232	1.20167	0.70157	1.69329	0.38382	1e-05	0.48144	0.3962	4.0644	0.12385	-0.55284	-1.30103	0.33646	0.0569	2.51453	0.33646	2.72104	0.73719	-1.52288	1.22917	0.60531	-0.05552	0.39794	2.86689	1.19866	2.03015	2.02123	1.24353	2.34764	0.89487	1.6535	1.83123	1.1313	1.80781	0.91062	1.67925	1.00945	3.70697	2.70913	0.49276	0.20412	1.98132	0.18184	0.68124	-0.60206
220122	1	1.58388	1.50678	2.94123	2.393	2.22858	1.7328	2.2029	0.99607	0.58995	1.51627	2.47927	4.12356	0.95424	0.43933	1.07482	1.37162	0.94645	3.41352	1.1827	2.95625	2.18955	0.57749	1.4823	1.54667	2.05671	1.58252	3.05808	1.87442	3.29254	2.90155	1.8202	2.91088	2.38117	3.56639	3.37599	2.22094	2.81002	2.00411	2.53885	1.92691	4.29281	3.37289	1.68278	2.97087	2.28187	1.4442	2.33606	1.2307
220123	1	1.36866	-1.30103	1.95545	2.43856	-0.38195	1.4138	1.8557	0.57287	-1.52288	1.02325	1.14551	3.43628	0.72428	-0.07058	-1.22185	-0.04096	0.31175	3.08542	0.83251	2.79871	1.79414	0.21748	1.02979	0.79449	0.5611	0.53148	2.63335	0.87795	2.15767	2.28003	1.04376	2.49024	1.23955	1.69046	1.94453	1.31702	2.0172	1.09026	1.72746	0.66558	3.03748	3.13327	0.98	0.7767	1.66801	0.54283	0.86747	-0.25964
220124	1	1.35908	0.97681	1.60531	2.36968	1.8803	1.64943	2.2318	0.95952	-1.52288	1.23401	1.13001	3.39191	0.83251	0.10721	-1.22185	0.55751	0.71767	1.88241	0.94988	0.88081	1.78554	0.29003	0.70672	0.95999	0.95904	0.93399	3.1417	0.87795	1.42943	1.943	1.11193	2.55507	1.02284	1.04218	1.62849	1.24699	2.1417	1.10755	1.94748	0.66558	3.55214	1.91376	0.49276	-1.45593	1.37125	0.63246	0.61805	-0.25964
220125	1	1.60627	1.20303	3.60985	2.02235	2.21569	1.56667	1.86864	0.55267	1.13862	1.3668	1.56937	3.93645	0.69285	0.43933	0.31175	2.1878	0.69723	2.59012	0.84198	2.66296	1.20952	0.46982	1.23198	1.19368	1.16584	1.62685	2.58186	1.01326	3.84269	2.24177	1.21696	2.57381	1.58625	2.09667	2.19117	1.25648	2.25198	1.30814	2.14148	0.54283	4.23348	2.92212	0.83506	-1.45593	2.1249	0.86332	-1.69897	0.07188
220127	1	1.71883	0.8651	2.79161	2.4624	1.84973	1.80686	1.68115	0.4133	-1.52288	1.63659	2.15872	3.52323	0.55023	0.1959	-1.22185	0.5172	0.49136	2.70345	0.61384	2.3352	1.83117	0.45332	1.41212	1.19645	2.01845	1.43297	2.87912	1.20548	3.07711	3.66846	1.31765	2.6232	1.58749	1.87835	2.83584	1.81285	2.21524	1.13194	1.98682	1.38274	3.0145	3.59724	1.17202	3.39761	2.03169	0.77012	2.61587	0.21219
220128	1	1.28217	0.5977	1.98046	2.41096	1.45317	1.07408	1.42095	0.36922	-1.52288	1.1186	2.42192	2.84158	0.75128	0.10721	-1.22185	0.70329	-0.20066	2.14211	0.37658	-0.19044	1.76938	0.3962	0.73719	0.49136	-0.65758	1.26102	2.22113	1.11394	1.49955	2.21315	1.20844	2.55693	1.47026	2.10254	2.55676	1.31702	2.156	1.32469	2.02135	0.82543	3.84051	1.81258	0.80482	-1.45593	1.73815	0.75511	1.1038	-0.13077
220129	1	1.35411	0.48714	1.14675	2.377	1.31091	1.33183	1.22686	0.28103	-1.52288	1.1186	0.23553	3.79667	0.60423	-0.07058	-1.22185	0.29226	0.03342	1.59813	0.37658	1.58365	1.7344	0.21748	0.38917	0.19312	-0.65758	0.77743	1.86195	1.27485	1.9174	1.3587	1.26126	2.63849	1.56217	2.37232	1.56241	1.47378	2.29024	1.22376	1.45697	1.23401	3.90329	1.91376	0.88874	1.69469	1.62263	0.72346	1.17085	-0.03621
220130	0	1.256	0.8651	1.50147	2.37896	1.55047	1.41697	1.70808	0.59106	-1.52288	1.1186	1.15503	3.87171	0.57864	-0.05552	-0.14267	0.74194	0.45332	1.87812	0.68305	-0.19044	1.70088	0.12057	0.81158	0.49136	0.74507	0.70927	2.44417	1.3881	1.53542	2.06393	1.43409	2.59234	1.63256	2.65345	2.24893	1.60141	2.37024	1.33445	2.0235	1.34064	4.33959	1.86635	1.08707	2.18193	1.83467	0.76268	1.65571	0.33041
220131	0	0.76641	-0.92082	1.60444	1.69496	0.83442	0.3962	1.10312	0.04532	0.36736	0.62221	0.9489	3.76864	0.28103	-0.55284	-2	0.57287	-0.4318	0.70329	0.02938	1.41128	0.617	-0.61979	0.57054	0.13988	0.32015	0.38739	2.11431	1.31931	1.27254	1.45378	1.3948	2.56435	1.27485	1.4729	2.02251	1.29623	1.93349	1.08884	2.00907	1.23502	1.37967	2.51733	0.32634	0.20412	1.99255	0.3032	0.54158	-0.5376
220134	1	1.6902	1.58749	3.57063	2.35629	2.47366	1.91222	2.54883	1.18241	1.05385	2.44823	3.17242	4.44435	1.21669	0.72997	-1.22185	1.61405	0.97864	5.97761	1.50133	5.33818	2.84917	0.73078	1.50826	1.59151	1.85321	1.98014	3.48793	1.82334	5.18853	3.62562	1.7732	3.30784	2.67704	3.1553	3.41176	2.19948	2.78388	1.92916	2.58406	1.87783	4.30413	4.35461	2.03282	3.15028	2.38938	1.47422	2.27903	1.12872
220135	1	1.07188	0.93298	2.56457	1.69496	1.50365	1.08386	2.23475	0.89982	0.50106	0.95376	1.48001	4.04882	0.54777	-0.21467	-0.67778	0.70672	0.59106	2.37484	0.61384	2.91474	1.19976	-0.19382	0.89818	0.8014	0.65225	0.79796	3.57715	1.53415	2.54469	2.18466	1.59106	2.60461	1.59329	1.94743	2.77674	1.54691	2.19193	1.30103	2.16681	1.46075	2.04891	3.84953	1.40926	0.20412	2.21101	0.52114	1.46195	0.02119
220136	1	1.13098	-0.92082	1.55666	1.80956	1.56949	0.81224	2.001	0.57171	-0.05552	1.05461	2.16071	4.26008	0.29226	-0.16749	-0.92082	-0.02228	0.20683	3.76374	0.74896	2.60549	0.84819	-0.37675	1.23704	0.64933	0.49136	0.77597	3.29059	1.47683	3.4998	3.12436	1.43981	2.5345	1.44731	0.90849	3.04923	1.47494	2.0693	1.28668	1.90407	1.2927	2.27233	3.6568	1.20656	0.20412	2.27335	0.48714	1.44138	-0.05552
220137	0	1.33646	-1	2.26416	2.04949	0.96895	1.37107	1.48601	0.08636	1.15746	1.46255	1.44545	4.68504	0.83696	-0.3098	-0.25181	1.18355	0.35793	2.60755	0.65514	2.83767	1.19976	0.15534	1.63998	1.14706	1.73512	0.88024	2.41507	1.80814	2.69439	1.99269	1.46598	2.79189	1.98417	3.30642	2.14983	1.79581	2.46078	1.57715	1.7026	1.29292	3.86297	3.37199	1.38668	2.92006	2.08174	0.78104	2.2749	0.51322
220138	1	1.26951	-1.60206	1.46864	2.39751	1.31091	1.46165	1.88292	0.69897	-1.52288	0.74663	0.04139	3.61684	0.75128	-0.10791	-1.22185	0.47129	0.25042	1.92957	0.58206	2.68602	1.77481	0.31806	0.48855	0.37107	0.87737	0.77743	2.58689	1.36642	2.00217	1.63988	1.49178	2.71197	1.72239	2.8679	1.71675	1.72115	2.46537	1.41397	1.47114	1.41946	3.87817	2.83017	1.17202	2.28337	1.91614	0.79169	1.66558	0.57864
220139	0	1.30038	0.5977	1.73046	2.40586	1.45317	1.24699	1.76035	0.53403	-1.52288	0.97267	0.20952	3.20629	0.47276	-0.10791	-1.22185	0.34439	0.45332	2.23759	0.56585	2.93274	1.84167	0.02531	0.93852	0.6561	-0.65758	0.67117	2.65623	0.87795	2.03015	1.67099	1.04376	2.5117	1.38863	1.36959	2.62139	1.20656	2.156	1.09026	1.34104	-0.97881	3.32095	2.83933	0.93702	1.23654	1.73815	0.82543	0.92634	-0.25964
220140	1	1.37803	1.19033	2.84325	2.42734	1.84973	1.76805	2.53325	1.02036	-1.52288	1.24797	2.15494	3.83426	0.75128	0.09691	-1.22185	0.84011	0.87274	2.46592	0.79518	2.34187	1.8739	0.40993	0.45332	1.85781	1.06521	1.11261	3.39693	1.05461	1.98109	2.08296	1.22737	2.55878	1.38863	2.33084	2.88485	1.40329	2.22285	1.21112	2.68331	0.66558	1.57078	3.11419	0.91381	-1.45593	1.56549	0.9952	0.83506	0.00432
220141	1	0.89098	-0.92082	2.80913	1.75595	1.48015	0.67578	1.60358	0.30103	1e-05	0.72428	1.36436	4.08739	0.07188	-0.37675	-0.92082	1.3934	0.23045	2.6724	0.49136	2.93432	1.83847	-0.37675	1.55618	0.79029	0.25042	0.65031	2.71603	1.28285	3.28445	2.01536	1.31069	2.40601	1.14922	1.60959	2.19962	1.20548	1.82164	1.01703	2.01903	0.94547	3.36844	2.8396	0.60959	0.20412	2.14504	0.24055	0.83123	-0.50864
220142	1	0.89098	-0.92082	1.31702	1.76982	1.29159	0.5966	1.43553	0.1959	0.04922	0.79657	1.65533	4.10186	0.32428	-0.4318	-0.79588	0.4456	0.02119	2.28605	0.27184	1.15442	0.5832	-0.74473	1.15014	0.43775	0.25042	0.54158	2.51331	1.40671	1.41731	2.3794	1.36248	2.39683	1.25164	2.25522	3.0136	1.26858	1.8728	1.16643	2.01808	1.06483	3.47414	1.93757	0.18752	0.20412	2.10065	0.45484	1.24105	-0.284
220143	1	1.76664	1.23019	2.21099	2.49618	2.07831	1.68034	2.11408	0.83442	-1.52288	1.75967	2.30296	4.07841	0.75128	0.32838	-1.22185	0.83059	0.68574	3.60685	1.03583	3.2092	1.84242	0.40993	1.1089	1.22712	2.20545	1.2284	2.95549	1.64207	4.24108	2.97646	1.68314	2.9153	2.40283	3.25943	2.78725	1.98028	2.63316	1.75929	1.99038	1.7464	4.36	3.88807	1.63558	2.8159	2.32726	1.08207	2.05292	0.9425
220144	0	1.24229	1.08849	2.45708	2.37048	1.31091	1.39358	1.73062	0.57287	-1.52288	0.9987	1.16761	3.71524	0.62839	0.06446	-1.22185	1.02653	0.61384	2.64362	0.61384	3.23944	2.34618	0.29003	0.56585	1.086	0.90849	0.88762	2.43867	1.58467	3.06993	2.07357	1.58343	2.76403	1.89553	2.82946	1.84936	1.82178	2.48244	1.55582	1.90162	1.75793	3.98873	3.24754	1.3249	2.79995	2.20707	0.96802	1.77714	0.75511
220145	1	1.42062	1.01912	3.05571	2.43375	1.6844	1.57749	2.10819	0.82478	-1.52288	1.30038	1.92355	3.8007	0.69461	0.10721	-1.22185	1.5231	0.45332	3.30778	1.05767	2.80112	1.87256	0.35603	1.5227	1.07482	1.06521	1.31994	2.8513	0.97955	3.31329	2.60513	1.11193	2.51996	1.5042	1.6467	2.44922	1.51468	2.11631	1.16967	1.85278	1.23401	3.27669	3.15933	0.95904	2.00591	2.13574	0.67117	0.97818	0.04139
220147	1	1.40943	0.70415	1.85788	2.31542	1.32366	1.2335	1.29159	0.48144	0.49276	1.09968	1.85866	3.59028	0.72428	-0.13668	0.15534	0.71349	0.2878	2.32125	0.64444	1.0141	1.68006	0.30963	0.48287	0.76641	1.02449	1.16047	1.98744	1.13258	1.59151	2.05162	1.24846	2.4063	1.40705	2.10514	2.68193	1.37383	2.06941	1.44028	1.88722	1.26198	3.74563	1.79505	0.7839	2.18024	1.61627	0.98	1.42911	0.25768
220148	0	0.83696	-0.92082	1.80092	1.7912	1.20167	0.58995	1.50664	0.22789	-0.60206	0.66745	1.28758	3.72801	0.12385	-0.4318	-1.04576	0.21219	-0.11351	2.90459	0.51188	2.19493	0.78888	-1.52288	1.46583	0.43775	-0.05552	0.47567	2.6574	1.28285	2.19282	2.62822	1.27967	2.35795	1.08386	0.95424	2.05362	1.16997	1.82164	0.989	1.91217	1.00945	2.04692	3.00645	0.67302	0.20412	1.89348	0.11727	0.76193	-0.60206
220149	0	1.3948	0.93197	3.56402	2.36618	1.54394	1.63417	2.13685	0.7007	0.62634	1.49982	2.13078	3.72811	0.82995	0.07555	-0.14267	1.50037	0.50243	3.38151	1.20656	2.88898	2.43562	0.35411	1.7428	1.25406	1.16047	1.43917	2.87175	0.90091	3.44566	2.34482	1.06558	2.37346	1.10755	1.47407	2.4511	1.27416	1.99835	1.21405	2.26152	1.1245	2.78188	3.35962	1.02938	2.21397	1.89669	0.72997	1.15625	-0.20761
220150	1	1.34674	0.62737	1.92137	2.38052	1.23223	1.45148	1.61384	0.33846	0.10037	1.20112	1.51041	3.92793	0.67943	-0.20761	-0.34679	0.51455	0.19033	2.46036	0.66652	1.9312	2.08343	0.24055	0.77743	0.73159	0.9284	1.07041	2.28974	1.01368	2.25981	1.78682	1.12352	2.44666	1.25672	2.00796	2.26114	1.1878	1.96009	1.18893	1.86332	1.08991	3.70114	2.70817	0.77012	2.02906	1.57299	0.70842	1.38703	-0.08092
220151	1	1.59306	1.14395	2.55651	2.49959	2.03711	1.56785	1.88292	1.01745	0.8651	1.68833	1.9174	3.69158	1.0306	0.30535	-1.22185	1.29314	0.94645	2.92798	1.36661	2.85724	1.84825	0.73239	1.99069	1.39182	1.43233	1.31994	2.53699	1.33062	2.91138	2.51501	1.35238	2.6105	2.30337	2.08228	2.19863	1.65244	2.22285	1.31471	1.39655	1.34064	4.22718	3.21836	1.22011	3.05282	2.08955	0.83822	1.455	0.16137
220152	1	1.73199	1.0249	2.51936	2.34223	1.58704	1.41913	1.98137	0.31597	-1.52288	1.51295	2.76692	3.74459	-2.30103	0.22789	0.15534	0.86923	0.2878	3.54266	0.54531	1.0983	1.59912	0.48996	0.17609	0.98137	0.83632	1.44623	3.08126	1.68735	2.67487	3.57144	1.67136	2.80419	1.81921	3.37635	3.63199	1.94734	2.56439	1.75481	2.25689	1.48316	2.93358	3.59752	1.4304	2.97972	1.92737	1.31534	2.22316	1.15198
220153	1	1.66143	1.14426	1.52401	1.71692	1.61595	0.2014	0.68305	-0.03621	-0.30103	2.08554	1.99817	3.13755	0.40993	0.02938	-0.92082	0.27875	-0.13077	2.16782	0.64836	1.83334	1.28937	0.35218	1.63387	0.73719	0.80072	0.91328	1.95612	0.14922	1.58872	2.28126	1.19285	1.19033	1.59715	1.61204	1.77801	1.29092	1.62603	0.82737	1.58422	1.31218	2.98384	2.06989	-0.86967	1.70842	1.47907	0.48855	-0.16431	-0.63827
220154	1	1.2222	-1	1.78383	2.04387	0.81954	1.17725	1.38256	-2.30103	1.22891	1.21192	0.74974	3.97932	0.85794	-0.69897	-2.30103	0.53529	-0.35655	2.68954	0.56348	2.09975	1.00303	-1.1549	1.43823	0.44404	0.97864	0.41497	2.41699	-0.54516	2.38126	1.61773	0.98272	2.71251	1.07078	1.50772	1.38435	1.29776	2.07631	1.12189	1.60325	0.81023	2.21722	2.64921	0.63144	1.987	1.63949	0.57749	1.11294	-2.30103
220156	1	1.44311	1.03383	3.46703	2.3383	1.49527	1.66238	2.09216	0.67302	-1.52288	1.21484	1.92901	3.91033	0.62941	0.0086	-0.14267	1.71991	0.5832	2.49229	0.70927	3.19207	1.70961	0.3784	1.15412	0.98137	1.06296	1.35353	2.78339	1.01368	3.05343	2.89701	1.15655	2.33558	1.81218	1.89421	2.39585	1.39129	1.89282	1.19535	1.74296	1.05192	3.92764	3.51386	1.12548	2.26512	1.83835	0.74974	1.38703	0.20952
220158	1	1.43664	0.86629	3.02969	2.37499	1.43949	1.53339	1.88292	0.56467	0.18184	1.55255	1.78183	3.76799	0.4456	0.01284	0.15534	0.64147	0.57287	2.8801	1.43024	2.32278	1.79	0.4216	2.17444	1.4014	1.10346	1.18696	2.69076	1.21985	2.46638	2.7038	1.24846	2.36429	1.57229	2.18432	2.41303	1.42423	2.04821	1.25455	2.26152	1.00988	4.43744	3.3677	1.14922	2.19176	1.71366	0.83569	1.46761	0.43616
220159	1	1.31492	0.52892	2.41192	2.33592	1.15625	1.63809	2.19285	0.66839	-0.18046	0.97681	1.21696	3.87323	0.37107	-0.29243	-0.34679	0.72916	0.4014	2.40164	0.97772	1.96605	1.74453	0.16435	1.56996	0.86923	0.94002	0.80003	2.85768	1.17898	2.17231	1.98299	1.19976	2.44858	1.22453	2.26171	1.94665	1.28511	2.13925	1.28126	2.2409	0.8451	3.66454	2.60152	0.7839	1.30984	1.63528	0.78604	1.40858	0.20952
220160	0	1.17319	-1	2.19234	2.08828	0.7007	1.19562	1.18696	-2.30103	1.32715	1.33506	1.19396	4.23824	0.89487	-0.52288	-0.60206	-0.09691	-0.07058	2.64169	0.57864	3.05811	0.96802	-0.0655	1.74617	0.83696	1.07482	0.54531	2.32185	-0.54516	2.14489	2.18472	1.03342	2.6524	1.28217	1.57692	2.123	1.32408	1.43553	1.03941	1.79169	0.9196	2.8697	3.16477	0.94694	2.32228	1.63949	0.4014	1.18013	-1
220161	1	1.31952	0.80346	1.62335	2.3138	1.34967	1.40841	1.51308	0.53908	-1.52288	1.26482	0.82543	3.94256	0.41664	0.08991	0.07918	0.73878	0.32838	2.26288	0.734	1.33486	1.65571	0.23805	1.27577	0.84261	1.03262	1.03583	2.07886	1.37912	2.96276	1.78297	1.38686	2.54816	1.57229	2.61683	2.20202	1.58297	2.20434	1.50691	1.78097	1.34439	3.93803	2.09774	1.10653	2.1438	1.93308	0.97497	1.72189	0.75205
220162	0	1.35102	0.76716	2.20696	2.34475	1.32366	1.42959	1.49831	0.33846	0.07918	1.2878	0.98227	4.03409	0.43136	-0.12494	-0.14267	0.92169	0.26717	2.01712	0.83251	1.91297	1.64982	0.27416	1.53403	0.74896	0.9284	1.05346	2.09961	0.90091	1.90282	1.78682	0.92891	2.32558	1.18949	1.85866	1.38828	1.11428	1.86046	1.09621	1.51825	0.8451	3.66089	2.86036	0.7839	1.11025	1.36399	0.549	1.19312	-0.08092
220163	0	1.25744	0.72673	2.85699	2.36909	1.19618	1.43104	1.61215	0.28103	-0.60206	1.03262	1.05461	3.72774	0.4014	-0.11351	-0.34679	0.53908	0.51455	2.8372	0.68842	2.58263	1.78866	0.17609	0.84136	0.98137	1.14983	0.85914	2.39841	1.01368	3.6212	1.95756	1.12352	2.34292	1.22453	2.08045	2.14761	1.22686	1.8823	1.22583	1.97626	0.90795	4.06767	3.05167	0.89321	-1.45593	1.95472	0.549	1.04727	0.05308
220164	1	0.97864	-0.92082	2.55132	1.76448	1.42667	0.5172	1.34341	0.16137	1e-05	0.96047	1.86267	4.14949	0.07188	-0.29243	-1.04576	1.276	0.12385	2.30649	0.71096	2.56372	0.9722	0.0607	1.97021	0.60531	-0.05552	0.73799	2.41149	1.24353	2.50158	2.66863	1.31069	2.36301	1.58749	1.56644	1.82308	1.23805	1.82164	0.97451	1.66614	1.00945	3.09809	2.93095	0.64246	0.20412	1.98132	0.21219	0.76193	-0.60206
220165	1	1.48515	1.00647	3.11177	2.31309	1.58704	1.62439	2.00355	0.52504	-1.52288	1.45071	2.23742	3.94996	0.08279	0.08991	0.07918	1.37475	0.2878	3.4724	1.01703	3.35165	1.68278	0.47857	1.55267	1.0187	1.24576	1.40226	2.72554	1.36305	3.81294	2.89298	1.41896	2.50959	1.58546	2.65973	2.7474	1.58297	2.20434	1.5753	1.81378	1.26198	3.92057	3.52743	1.30298	2.36836	2.08271	1.01536	1.76945	0.69723
220166	1	1.4679	0.83632	2.13602	2.44985	1.52035	1.55558	1.62377	0.3784	0.75205	1.47261	1.72436	4.14214	0.98945	0.07555	0.15534	0.97405	0.3483	2.31829	0.90309	1.44279	1.82191	0.3927	1.1313	0.98137	1.16047	1.2982	2.22469	1.42357	1.83537	2.4483	1.4764	2.77167	1.63959	2.68811	1.91482	1.70783	2.27816	1.61563	1.98789	1.39655	4.18793	2.61422	1.15503	2.53913	1.78362	1.06856	1.85114	0.71181
220167	1	1.31952	0.80346	2.32069	2.35311	1.43949	1.54045	1.82711	0.52504	-1.52288	1.19424	1.99083	3.97796	0.33846	-0.16115	0.07918	1.19562	0.48855	2.88309	0.6561	0.68485	1.61899	0.38202	0.80346	0.86923	0.89265	1.21165	2.49184	1.05805	1.67015	2.51021	1.14051	2.41259	1.44638	1.9008	2.91085	1.25115	1.8823	1.37014	1.87286	1.00988	4.27341	2.0661	0.74036	1.44762	1.61627	0.90526	1.22686	0.08991
220168	0	1.21722	-0.92082	1.69714	1.82178	1.42667	0.61278	1.58104	0.22789	1e-05	0.97497	1.94851	4.12572	-0.02228	-0.18709	-1.04576	0.21219	0.08991	3.13618	0.40824	2.81968	1.23376	-1.52288	0.3927	0.75891	-0.05552	0.59879	2.76112	1.3934	3.1911	2.85195	1.43981	2.50852	1.45954	1.58184	2.29576	1.45637	1.98731	1.11428	2.3049	1.19507	2.48203	3.6044	1.14364	0.20412	2.21669	0.35984	1.26788	-0.09151
220169	1	1.30016	0.48714	2.18957	2.39398	1.15625	1.39094	1.72567	0.39794	-1.52288	1.07225	0.8848	3.63186	0.45788	-0.27572	-0.14267	0.48001	0.36736	2.73154	0.84011	2.20965	1.73997	0.2878	1.57933	0.91803	1.0162	0.73239	2.4078	0.90091	2.94454	2.04305	1.06558	2.42894	1.22453	1.82672	1.90048	1.11428	2.08632	1.00817	1.716	0.67486	3.57949	2.74088	0.70757	-1.45593	1.69984	0.68664	0.72754	-0.55284
220170	1	1.52724	1.16495	2.43899	2.39657	1.64963	1.8697	2.34559	0.85552	0.2014	1.30942	1.28713	4.25444	0.6637	0.08991	0.51851	1.16879	0.88195	1.82217	0.96942	2.18789	1.75128	0.27416	0.79588	1.25406	1.0162	1.23502	3.07465	1.799	2.28812	2.36416	1.79498	2.84098	2.00368	3.58134	2.30397	2.12837	2.74971	1.93867	2.51306	1.65244	4.19754	3.21641	1.64276	2.86028	2.03048	1.32201	2.4128	1.24204
220171	1	1.40586	0.83632	2.36389	2.39717	1.45909	1.758	2.21864	0.75128	0.07918	1.16524	1.05881	3.98379	0.54158	-0.09691	0.15534	0.54654	0.68485	2.15582	0.7839	2.50961	1.69601	0.2878	0.29003	0.96142	0.98046	0.99782	3.04351	1.13258	2.9878	1.95226	1.19976	2.37798	1.33925	2.17754	2.38814	1.27416	2.10257	1.19535	2.25729	1.15625	3.85439	2.77628	0.89321	1.11025	1.82138	0.8651	1.40858	0.25768
220172	1	0.80618	-0.92082	1.37785	1.74733	1.29159	0.5966	1.34341	0.22789	1e-05	0.66745	0.17026	4.17502	0.32428	-0.56864	-1.30103	0.01284	-0.0655	1.78625	-0.01323	1.86392	1.36418	-1.52288	0.35411	0.70757	0.39445	0.39794	2.46876	1.01326	2.21492	1.41597	1.24353	2.38744	1.00217	1.86705	1.61331	0.989	1.79344	1.00346	1.06446	1.00945	3.34081	2.43242	0.33445	0.20412	1.89348	-0.10237	0.4609	-0.74473
220173	1	1.30103	1.45637	3.44831	1.60369	2.27049	1.11394	2.19022	1.06145	0.98989	1.45606	2.95698	4.26899	1.00903	0.20952	-0.37675	2.73838	0.90037	2.92636	1.02407	2.42524	2.91331	0.69984	2.23333	1.35698	1.17348	1.47407	3.66177	1.85009	2.55214	3.78393	1.76745	2.74283	2.54844	3.29121	2.50655	1.9286	2.59852	2.0472	2.61431	1.70018	4.01971	4.80023	1.86267	3.89225	2.46072	0.60206	2.15969	0.54531
220175	1	1.56926	0.84696	1.40756	2.51837	1.41447	1.41447	1.42602	0.35218	-1.52288	1.58973	1.54432	3.42079	0.35603	0.03342	-1.22185	0.92012	0.22531	2.64661	1.37603	3.23595	1.76455	1.33506	2.31076	1.31848	1.97021	1.65925	2.06573	0.94101	2.76802	2.43217	1.25018	2.59598	2.05138	1.81935	1.47041	1.43553	2.00689	1.22814	1.65552	1.0976	3.96817	3.24179	1.22037	3.24798	1.85009	0.49831	2.05212	0.26717
220176	1	1.47378	0.89432	1.56182	2.44627	1.41896	1.56122	1.69408	0.48996	0.86982	1.47261	0.76938	4.13304	0.94988	-0.02687	0.27184	0.50651	0.38382	1.78319	0.79239	1.05918	1.75205	0.2878	0.52763	0.91803	1.33021	1.07041	2.32031	1.256	1.56902	1.90173	1.32613	2.62055	1.42732	2.4239	1.87645	1.42423	2.08296	1.40278	1.91455	1.37985	4.36052	1.70561	0.98856	2.15628	1.61627	0.89209	1.63256	0.37475
220177	1	1.35927	1.60032	2.94705	1.62511	2.12225	1.00988	2.06397	0.83948	0.83187	1.21405	3.01644	4.18406	1.02325	0.3032	-0.12494	1.60874	0.5682	3.52437	0.77379	1.85327	0.92993	0.29003	0.94101	2.22861	2.04305	1.99171	3.31921	1.58149	2.11301	3.50207	1.62034	2.66212	2.95771	2.48249	4.02322	1.66605	2.19465	1.79872	2.11334	1.48316	3.78079	3.24174	1.35965	3.17747	2.32432	0.54777	2.02073	0.10721
220178	1	1.37694	0.96802	2.7629	2.48633	1.58704	1.39305	1.72346	0.57634	-1.52288	1.33866	1.83385	3.91188	0.78319	-0.00436	-1.22185	1.17754	0.57978	2.52398	0.91645	2.96326	1.73014	0.36361	1.51175	1.03222	1.29403	1.08955	2.37134	1.00732	2.74422	2.20311	1.28691	2.58303	1.95468	2.05941	1.73672	1.41196	2.1782	1.25503	1.8667	1.273	3.98855	3.34112	1.10653	2.23393	1.83632	0.7364	1.35044	0.3483
220179	1	1.54058	1.22891	2.94979	2.3574	1.85046	1.71079	2.25919	1.01157	-1.52288	1.39463	2.26167	3.90492	0.76268	0.233	0.68395	1.44545	0.79934	3.46189	1.0086	2.21144	1.75343	0.46538	1.40054	1.3092	0.99388	1.52244	3.04786	1.62459	2.9962	2.86771	1.7209	2.7918	2.11032	3.17297	2.64195	2.01047	2.65201	1.92814	2.13697	1.61236	3.97061	2.77764	1.52943	2.74426	2.11886	1.14582	2.162	1.02816
220180	1	1.46776	1.15381	2.68053	2.42672	1.85046	1.48316	1.80794	0.73159	-1.52288	1.27485	2.88416	3.82468	0.75587	0.22789	0.1038	1.07115	0.57978	3.15049	0.69461	2.23779	1.74989	0.65706	1.04844	1.2014	1.07846	1.69434	2.67285	1.34459	2.19926	2.71908	1.49388	2.5558	1.68494	2.55629	2.78843	1.70706	2.31979	1.63327	2.15869	1.39111	4.27399	2.56792	1.18099	2.54813	1.83632	1.07555	1.66445	0.57287
220181	1	1.40088	1.01452	2.81444	2.44386	1.76856	1.72973	2.34508	0.93551	-1.52288	1.13577	2.19005	4.02455	0.67761	0.15534	0.20952	1.4679	0.734	2.50322	0.74351	1.53186	1.67127	0.40312	0.68215	1.36173	0.93298	1.26834	3.1489	1.89548	1.99603	2.91529	1.91365	3.02688	2.1983	3.60573	2.6446	2.25924	2.91145	2.09712	2.57353	1.89998	5.70461	2.68249	1.75404	3.0663	2.13165	1.3694	2.52839	1.36116
220182	1	1.44623	1.11628	3.41608	2.37068	1.87087	1.69827	2.12512	0.88818	-0.33724	1.34616	2.572	3.7858	0.67761	0.24797	-1.22185	1.91924	0.70501	2.72073	0.76864	1.63448	1.72255	0.55267	1.09552	1.40824	1.76027	1.60466	2.98159	1.74593	2.45726	2.98318	1.79302	2.8592	2.24284	3.37785	3.06587	2.11564	2.76553	1.91693	2.39319	1.73981	4.20276	3.1202	1.63739	2.91311	2.11441	1.34947	2.30771	1.18013
220183	1	1.45454	1.07408	2.68964	2.47953	1.62726	1.47305	1.84048	0.716	0.37291	1.5253	1.83771	3.77096	0.79657	-0.02228	-1.22185	0.55509	0.67302	3.22885	1.25503	2.27256	1.78447	0.58659	2.10904	1.24822	1.27921	1.08955	2.5965	1.18611	2.71305	2.41137	1.33325	2.55174	2.07375	2.22699	3.00374	1.45758	2.18213	1.40688	1.66455	1.0976	4.28536	2.5345	0.97359	2.26038	1.77166	0.9248	1.24895	0.22011
220184	1	1.24601	-0.92082	2.15839	1.67173	1.50365	0.6149	1.51335	0.4183	-0.60206	0.92428	2.55867	4.08271	-0.01323	-0.16749	-0.82391	1.16879	0.01284	0.88195	0.14301	1.55096	0.6721	-0.04576	0.65896	0.67486	0.38382	0.86864	2.64587	1.35218	1.5977	3.27564	1.48273	1.89818	1.60831	2.23155	2.98655	1.49192	2.00316	1.33586	2.37796	1.57726	3.18457	1.89398	0.50651	0.20412	2.08902	0.75205	1.0013	-0.284
220185	1	1.10551	0.89708	2.3629	1.7336	1.80428	0.92788	1.9628	0.617	1e-05	0.97497	2.33895	4.50513	0.35603	-0.07058	-0.61979	0.83187	0.549	3.11799	0.65418	1.42878	0.62325	-0.07058	1.15594	1.06521	0.51851	1.02449	3.21589	1.28285	1.37585	2.79071	1.42292	1.55218	1.51455	2.54473	2.37107	1.39515	1.82164	1.05614	2.01774	1.23045	4.17678	2.4237	0.4216	2.3716	2.10065	0.54777	1.03822	-0.22915
220186	1	1.46776	1.06483	2.53314	2.59203	1.43088	1.59517	2.28053	0.79239	0.55509	1.15866	1.90482	3.4881	0.87795	-0.14874	-1.22185	0.27646	0.58995	2.23977	0.71684	2.16191	1.72255	0.35218	0.83885	0.76418	0.99388	0.94201	3.09858	0.94101	1.88491	1.56703	1.20737	2.59415	1.30878	2.23719	1.98331	1.26811	2.13637	1.22814	2.23371	1.0976	1.4062	3.40186	1.03543	2.00497	1.68269	0.59218	0.91645	0.16732
220187	1	1.36977	0.65031	1.75282	2.55529	1.08386	1.39585	1.99638	0.57634	-1.52288	1.22531	0.99167	3.09511	0.77012	-0.07058	-1.22185	-0.10237	0.22531	2.58669	0.8014	1.35641	1.66596	0.23045	1.22634	1.17551	0.75891	-0.46852	2.79488	0.85733	1.58229	1.59966	1.20737	2.46073	1.26411	1.9488	2.59899	1.19229	2.03643	1.29248	2.39655	0.96379	2.8161	3.03192	0.78104	2.23393	1.73127	0.72591	0.52892	0.03743
220189	1	0.98498	-0.92082	2.47018	1.48883	1.54741	0.89763	1.29358	0.24055	0.18752	0.77815	1.79602	3.94392	0.18752	-0.21467	-0.67778	1.08991	0.03342	0.47567	0.16732	1.25237	0.3962	-0.12494	0.86451	0.72181	0.78675	0.86864	2.262	1.21643	1.33766	2.0558	1.48273	1.81617	1.91371	2.11591	1.56194	1.84367	1.91094	1.10072	1.55979	1.46075	2.96899	3.30877	1.30363	3.04605	2.15761	0.5302	1.15957	-0.22185
220190	1	1.42894	1.12418	2.8688	2.50333	1.81757	1.83569	1.94963	0.72591	0.89265	1.8704	2.40312	3.6505	0.79657	0.17609	-1.22185	0.97497	0.52244	3.76178	1.34537	3.01597	1.73464	0.93298	2.24259	1.32756	2.05469	1.59195	2.9012	1.4501	3.77296	3.1824	1.4707	2.74335	2.93179	2.00316	2.74447	1.77129	2.27286	1.45864	1.92505	1.42732	4.10414	3.60767	1.66521	3.81835	2.19382	0.79379	2.29341	0.59439
220191	1	1.09061	0.47857	1.95501	1.99739	0.75587	1.07004	1.45225	-0.49485	1.15503	0.91116	0.56229	4.12989	0.74429	-0.82391	-0.79588	0.33445	-0.34679	2.39428	0.39445	2.64798	2.68204	-0.5376	0.74036	0.84819	0.78533	0.50515	2.59744	1.27068	2.8099	1.93344	1.25285	2.63368	1.62273	2.37614	1.78951	1.46165	2.08838	1.02857	1.16967	1.94077	4.19442	2.92151	0.84323	3.27068	2.08533	0.38561	1.25551	0.03342
220194	0	1.48116	1.41681	2.74092	1.94275	2.04591	0.91222	1.99747	0.57864	0.87274	1.59095	3.4297	4.30924	0.96708	0.27416	-0.21467	0.85309	0.35218	3.59283	0.7364	1.55303	1.38274	0.17026	1.30125	1.22011	0.68485	1.80407	3.5829	1.56891	2.01322	3.64399	1.5432	2.68797	1.44731	1.70927	3.56179	1.71917	2.25186	1.73791	2.24087	1.19507	3.40008	3.99238	1.30016	0.20412	2.14504	0.77085	1.78476	0.11727
220198	1	1.33143	-1	3.04817	2.01899	1.21643	1.47232	1.68476	0.5092	1.2159	1.40909	2.21328	4.70013	0.73799	-0.23657	0.22011	1.4961	0.45788	3.14807	0.65514	1.87466	1.33143	0.24055	1.90698	2.01132	2.86325	0.88024	2.81041	2.05949	3.08305	2.68182	1.71383	2.94499	2.28827	3.94941	2.77085	2.09328	2.78445	2.01907	2.37332	1.52244	4.68847	2.66834	1.51943	3.27765	2.24966	1.10415	2.32389	0.92686
220199	1	1.73576	1.43072	2.5752	2.55045	2.20968	1.57634	2.30606	0.80072	-0.72125	1.65543	5.42837	3.56057	1.04139	0.62118	-0.05061	1.21112	0.55751	4.07579	1.29579	1.80188	1.82184	0.87099	2.14811	1.53706	1.23955	1.98096	3.73678	1.03583	3.12778	3.33704	1.15564	2.55781	1.32919	1.74718	3.66105	1.38703	2.03072	1.94719	2.73361	0.75128	3.51852	2.84791	0.66181	2.43658	1.92911	1.06108	1.02735	0.3483
220200	1	1.27967	0.53782	2.50823	2.14217	0.98677	1.37876	1.24477	-1.22185	1.26458	1.44185	1.5832	4.68319	0.83696	-0.3098	-0.31876	0.43297	0.12385	2.9829	0.57171	2.13716	1.2071	-0.13668	1.28691	1.08171	1.02119	0.64444	2.36905	1.42765	2.77451	1.90266	1.25042	2.72445	1.59988	2.48782	2.07276	1.48911	2.22227	1.25696	1.32634	1.04139	4.07112	2.20674	0.69108	2.62966	1.84123	0.54033	1.50637	-0.22915
220201	1	1.18893	-0.25964	1.82666	1.97644	0.86273	1.14457	1.08565	0.28103	0.72181	1.08493	1.45879	4.26154	0.31175	-0.42022	-0.3279	0.40483	0.15836	2.90584	0.49276	2.80407	0.85552	-0.07572	1.58681	1.00817	1.30557	0.63347	2.14019	1.6621	3.19956	2.06967	1.54827	2.81194	2.03322	3.23796	1.95698	1.80468	2.40865	1.49192	1.45545	1.77808	4.25902	3.54802	1.27554	2.72037	2.21896	0.67669	1.85956	0.57054
220202	1	1.4853	0.60314	3.74858	1.97109	1.23121	1.05423	1.36829	-0.05061	-0.34679	1.3995	2.41325	4.06119	0.1038	-0.3098	-0.3279	0.86864	0.28103	2.88027	0.61066	3.26553	2.21859	0.1959	1.92028	1.19285	1.03383	0.79309	2.6251	1.32572	2.95566	2.97641	1.2398	2.6832	1.78618	1.96937	2.79696	1.62531	2.11324	0.9952	1.13988	2.16947	2.33455	3.60196	1.0162	3.7286	1.87898	0.5682	1.29203	0.07188
220203	1	1.47799	0.99211	2.9035	2.51837	1.54183	1.53706	1.98019	0.72591	-1.52288	1.32366	1.75136	3.75696	0.58206	0.01284	-1.22185	1.27784	0.45637	2.91155	0.99476	2.58569	1.7673	0.42975	1.60152	1.11826	1.03583	1.04571	2.65384	0.94101	3.09163	2.39589	1.22968	2.49028	1.51095	2.01435	2.26036	1.30125	2.14076	1.21405	1.57807	1.19562	3.93948	2.78669	0.97359	2.17557	2.02979	0.7364	1.11461	0.10721
220204	1	1.40088	1.01452	2.75958	2.43756	1.71223	1.48544	1.92634	0.716	-1.52288	1.28758	2.13713	3.64821	0.64246	0.03342	-0.35655	1.31618	0.60959	2.67263	0.68305	1.47799	1.71475	0.47567	1.12418	1.42243	0.97543	1.27738	2.67164	1.32305	2.89721	2.66136	1.48643	2.53087	1.81117	2.76072	2.62095	1.58591	2.30859	1.75959	2.2528	1.23629	4.0516	2.12385	1.13799	2.39183	1.95636	0.88986	1.6193	0.59439
220205	1	1.37603	-1	2.83124	2.05423	1.33425	1.65437	2.18653	0.47129	1.30428	1.57715	2.53417	4.73683	0.95952	-0.14874	-0.07058	0.72099	0.91381	3.80779	1.02243	3.59333	1.54765	0.38917	1.93181	1.50596	1.68655	1.13066	3.74616	2.0571	3.88247	3.23567	1.69232	2.96732	2.39407	3.7383	2.39233	2.03177	2.7179	1.84757	2.2188	1.45255	4.37714	3.87872	1.66474	3.29156	2.24573	1.03543	2.27958	0.89597
220206	1	1.30835	1.28533	2.97296	2.50262	1.78147	1.63236	2.14996	1.0162	0.15229	1.46746	1.90026	3.97883	0.89873	0.233	0.35218	1.3742	0.88081	2.73922	1.31345	2.941	1.79407	0.51188	1.87286	1.44295	1.63276	1.34361	2.85177	1.5293	3.1011	2.70559	1.64276	2.74461	2.55202	3.05423	2.37983	1.85181	2.47897	1.67952	2.06804	1.54407	4.21852	3.09157	1.40603	2.87825	2.05953	1.06595	2.09545	0.92583
220207	0	1.33041	0.96802	3.03047	2.52827	1.55364	1.57171	2.07019	0.76567	-1.52288	1.0465	1.28194	3.93439	0.57054	-0.14874	-1.22185	0.943	0.4843	2.7973	0.88874	2.23004	1.6039	0.26245	1.23147	1.09447	0.86806	0.96142	2.74754	0.85733	2.94904	2.40932	1.25018	2.5598	1.3485	2.0159	2.62857	1.33203	2.1782	1.21405	1.65244	0.87274	4.01003	2.82572	0.91434	2.30882	1.91929	0.75587	1.08743	0.16732
220209	1	1.30384	0.71265	2.21896	2.50048	1.0406	1.43473	2.07243	0.68215	-1.52288	0.85612	1.06145	3.10609	0.31597	-2.30103	-1.22185	-0.26761	0.22531	2.74988	0.36922	2.35946	1.70518	0.13354	0.37658	1.61721	-0.65758	-0.46852	2.91553	0.66558	1.67449	1.75251	1.15564	2.56964	1.1529	0.79169	1.92588	0.97635	2.0249	1.09096	2.52338	0.75128	1.07225	3.51815	1.07225	1.47885	1.41044	0.59218	0.62325	-0.14874
220210	1	1.447	1.07225	2.60872	2.29055	1.7406	1.51162	1.91084	0.87967	-1.52288	1.38093	2.52728	3.92977	0.61909	0.17898	0.28103	1.10243	0.65321	5.97761	1.10175	2.68667	1.73448	0.5092	1.73496	1.05038	1.2222	1.4101	2.65614	1.52763	3.99502	2.80763	1.52853	2.62807	1.90827	2.70711	2.5349	1.72362	2.31199	1.52101	2.41162	1.61679	4.53755	3.41943	1.35641	2.56405	2.23274	0.78247	1.62284	0.58092
220211	1	0.77305	-0.92082	0.94939	1.75205	0.92012	0.4216	1.08207	-0.14267	1e-05	0.77379	0.01703	4.11869	-0.25181	-0.52288	-1.30103	-0.50864	-0.40894	1.84714	-0.01323	1.30341	0.67394	-1.52288	0.11727	-0.00877	-1.1549	0.30535	2.18656	1.24353	2.28305	1.39393	1.24353	2.32075	0.43297	2.01507	1.54654	1.04179	1.76313	0.91062	1.2927	0.86806	3.40746	1.79692	-0.20761	0.20412	1.89348	0.08279	0.29667	-0.60206
220212	1	1.273	0.91328	3.06824	2.31593	1.63083	1.41863	1.75051	0.74351	-1.52288	1.11628	1.76462	3.84321	-2.30103	0.1271	0.91169	0.88195	0.46538	2.70349	0.86034	1.87477	2.23611	0.40312	1.08955	1.06558	0.54033	1.16316	2.45764	1.59879	2.87827	2.30812	1.62439	2.72521	1.90827	2.92769	2.75049	1.86022	2.52423	1.6988	2.25319	1.80393	4.51195	2.8887	1.32756	2.86642	2.11314	0.99167	1.91153	0.83442
220213	1	1.4079	1.086	2.92746	2.39162	1.79664	1.79851	2.40715	1.00043	-1.52288	1.13988	2.17903	3.62987	0.50651	0.17319	0.44404	1.11126	0.99782	2.84478	1.07591	1.41263	1.6465	0.50515	0.96661	1.21192	0.95134	1.24969	3.46654	1.16227	2.16741	2.9091	1.21219	2.48116	1.5012	1.69258	1.98381	1.38899	2.05511	1.13098	2.24291	-0.97881	4.14664	3.41551	1.00775	2.10843	1.64807	0.39967	0.3075	-0.03621
220215	1	1.07188	1.00689	1.91803	1.71792	1.65581	0.64738	1.43233	0.40654	0.51455	0.79934	2.43444	4.23886	0.62634	-0.07572	0.42488	1.39005	0.13033	0.86806	0.35411	1.73464	0.6637	0.02531	0.97174	0.89763	0.63043	0.99607	2.45665	1.56656	1.65706	2.49687	1.65389	2.18648	1.68726	3.20211	2.29688	1.67888	2.26188	1.42111	2.4865	1.63739	3.40152	1.69452	0.80889	0.20412	2.35295	0.72346	1.5392	0.13354
220216	1	1.36229	0.72835	1.78796	2.41809	1.31027	1.22891	1.39602	0.37107	-1.52288	1.16256	1.61731	3.65075	0.22789	-0.16749	-0.22185	0.67852	0.17026	2.45547	0.78675	1.63639	1.67274	0.36922	1.37144	0.64246	0.73957	0.94792	2.00017	1.16227	2.84676	2.03846	1.25139	2.54643	1.53983	1.83651	1.48173	1.31366	2.08902	1.15076	1.52284	1.38507	3.80891	2.29929	0.86034	1.70723	1.95066	0.51587	0.95665	-0.10791
220218	1	1.27852	0.89542	1.94665	2.09019	1.41946	1.43361	2.08881	0.61278	1.19089	1.33506	1.31408	4.49473	0.8739	-0.1549	0.11059	0.36549	0.51055	2.17872	0.71181	1.73191	1.50311	-0.09151	0.58092	1.39724	0.92221	0.91222	3.52373	1.031	1.47246	1.83391	0.96942	2.56286	1.26647	1.25575	2.66472	1.21272	1.86433	0.90472	0.63749	2.25604	1.04218	3.39022	0.87332	1.6582	1.87186	0.26482	0.78032	-0.55284
220219	1	1.32572	0.91328	3.4334	2.39342	1.63083	1.3145	1.71012	0.6464	-1.52288	1.18412	1.56608	3.51068	0.22789	0.06819	-0.22185	1.93156	0.46538	2.30155	1.14891	2.62172	1.908	0.36361	1.76208	1.80332	2.92818	1.28691	2.43375	1.16227	2.94175	2.45609	1.32222	2.57696	1.82943	1.90714	1.66106	1.47914	2.33076	1.16967	1.64758	1.57496	3.90729	3.22291	1.07918	2.33035	1.99874	-1.60206	0.86806	-0.18709
220220	0	1.4553	0.98498	2.83599	2.43024	1.61204	1.42439	1.91944	0.78888	-1.52288	1.07809	2.62631	3.41426	0.4843	0.07555	-1.22185	1.30103	0.53529	2.90281	0.81023	1.66323	1.67459	0.48001	1.41229	0.92737	0.7767	1.35315	2.72184	1.22943	2.12672	3.11006	1.30406	2.47634	1.86593	2.0083	1.83245	1.47914	2.07588	1.43807	2.17284	-0.97881	4.31403	3.24797	0.96047	2.58401	1.64807	0.51587	1.02898	0.06819
220221	0	1.39111	1.2927	2.74659	1.9636	1.30856	1.19562	1.57978	0.0607	-0.90309	1.96501	2.3234	3.68153	0.18184	-0.27572	-2.30103	0.71349	0.41996	3.15153	0.67852	2.48374	1.96918	0.233	0.95134	1.53567	0.76418	0.74663	3.04337	1.24822	2.84138	3.14021	1.18241	2.51845	1.42894	1.08884	2.79898	1.34203	1.97474	1.08565	2.11029	0.5563	2.06711	3.21499	0.96426	2.58336	1.33345	0.42975	0.82347	-0.45593
220222	1	0.64246	-1	2.47287	1.71122	0.37291	1.11926	1.47114	-0.60206	-0.90309	-0.30539	2.06345	3.91769	-2.30103	-1.04576	-2.30103	0.69461	-0.20066	3.0757	0.10721	2.78529	1.10789	-0.09691	1.00689	0.7574	-0.52288	0.4843	2.67603	1.63337	2.63809	2.90916	1.5924	2.45624	2.00156	3.22652	2.71289	1.85052	2.34904	1.47173	1.42423	2.31844	2.70253	3.55555	1.24304	2.73589	2.23892	0.76042	1.87425	0.59879
220223	1	1.45393	0.89708	1.69714	1.86285	1.82582	0.8704	2.10332	0.62941	1e-05	1.24551	2.91881	4.27787	0.35603	0.13988	-0.69897	0.43297	0.37107	3.65658	0.72099	1.47611	0.74896	-0.02687	0.69636	0.95999	0.58433	1.15351	3.62404	1.47683	2.3249	3.04525	1.38435	2.76293	1.08386	1.68422	3.62221	1.2971	1.77859	1.24724	2.28463	0.94547	3.16782	3.26136	0.72916	0.20412	2.04751	0.39967	1.42275	-0.09151
220224	1	1.25648	0.7679	1.85516	2.40195	1.37236	1.45637	1.7743	0.60746	-1.52288	1.0141	0.64147	3.90965	-2	-0.07572	0.04139	0.62531	0.3784	1.98227	0.61595	1.18041	1.67642	0.14922	0.82151	0.59988	0.54033	0.53656	2.41214	1.75626	1.96284	2.21798	1.70027	2.84858	1.97002	3.23082	2.05744	2.03822	2.64626	1.77283	2.11224	1.91297	4.22767	2.40336	1.42846	2.69162	2.07126	1.08063	2.10917	0.98767
220225	1	1.44979	1.15655	2.98781	2.38874	1.95631	1.85003	2.57409	1.16702	0.79934	1.42325	1.50542	3.54445	0.80414	0.22272	0.49136	2.20205	1.03743	2.40506	1.31952	3.57806	2.52758	0.71012	1.92629	1.49721	1.86171	1.33746	3.693	1.55654	2.78977	2.37714	1.42878	2.58421	2.22032	2.04922	2.7179	1.56229	2.29208	1.50569	2.00402	1.68476	4.36151	4.08726	1.62603	3.11607	2.08611	0.70415	1.53288	0.8055
220226	0	1.42553	0.65514	3.29878	2.16041	1.62034	1.43696	1.83632	0.88024	-0.90309	1.55642	2.48959	4.36944	0.96708	-0.05552	0.14613	1.03222	0.63043	5.70757	0.90795	2.95798	1.85016	0.23045	1.05385	1.51148	2.3236	1.02938	3.13083	1.59295	4.00212	2.92071	1.5463	2.76115	1.89603	3.14876	3.17049	1.6507	2.34007	1.60217	2.51303	1.07918	4.03732	3.15241	1.31048	3.25484	1.98507	1.00689	1.89581	0.38021
220227	0	1.4138	1.53186	2.56175	1.87017	2.21141	1.24452	2.43864	0.99211	0.80956	1.26811	3.54691	4.55202	1.0406	0.35793	0.34635	0.93702	0.63949	3.84819	0.93752	2.5093	0.98318	0.33646	1.04571	1.59539	0.99607	1.61616	4.11416	0.57749	1.02325	0.57054	1.11494	1.47842	0.89487	0.07188	0.25527	0.92891	1.55157	0.81624	0.86213	0.86806	-0.42022	0.59329	-2	0.20412	1.49665	0.51851	-1.39794	-1.39794
220228	0	1.84745	0.65706	2.28789	2.04685	1.55449	1.05308	1.63929	0.91855	-0.90309	2.33878	0.89098	3.57252	0.4133	-0.18709	-0.39794	0.83378	0.59218	2.47716	0.78746	3.60386	1.46997	0.3483	0.71433	1.37438	1.13956	0.95617	3.14773	1.89774	3.17147	3.00558	1.74044	2.6453	2.12388	3.72872	3.58025	2.1554	2.67028	1.95617	2.59356	1.50065	5.30092	3.76726	1.71867	3.02301	2.3137	1.06032	2.47107	0.82086
220229	0	1.42553	1.16613	1.52349	2.08081	1.35102	1.09412	1.02119	-0.60206	-0.90309	1.95163	0.24055	3.78979	0.8848	-0.33724	-2.30103	0.08279	-0.4437	2.06726	0.67486	2.16826	1.09342	0.04922	0.64048	0.54531	0.96332	0.55023	2.2863	0.96895	2.00208	1.18184	1.06781	2.57257	1.23729	1.64088	2.28612	1.27231	1.96844	1.10175	1.97276	0.72754	2.0599	2.40746	0.61595	2.0092	1.68015	0.53275	-1.82391	-0.85387
220230	1	1.42667	1.05843	3.87103	2.33768	1.76656	1.59759	2.14041	0.80956	1.03703	1.36361	2.64324	3.59137	0.82282	0.31597	-1.22185	1.455	1.13418	3.07585	1.21325	2.85929	2.04673	0.57054	2.00535	1.39881	1.01662	1.53593	2.93428	1.32838	3.41957	3.2373	1.38202	2.61182	1.75587	2.35334	2.65005	1.57276	2.24812	1.41913	2.51503	1.07262	3.99775	3.2482	1.17056	3.80826	2.11942	0.80889	1.23096	0.22531
220231	1	1.41731	0.97589	2.54616	2.24569	1.64875	1.85703	2.5386	1.06819	-1.52288	1.24748	2.05015	4.0134	0.3784	0.01703	0.35603	0.55509	0.7679	3.02862	1.00518	3.73051	1.71088	0.34242	0.79449	1.40209	1.11361	1.12516	3.63327	1.7693	3.05864	2.54501	1.729	2.82973	2.01753	3.15133	3.21992	2.05549	2.66101	1.84055	2.47422	1.91929	3.04017	4.12079	1.68931	2.76835	2.17383	1.2235	2.17699	0.97818
220232	1	1.42959	0.8893	2.27759	2.48256	1.64875	1.37088	1.79134	0.68124	0.66932	0.99078	2.36659	3.32454	0.84136	0	0.04139	0.72591	0.42488	2.19251	0.70842	1.00389	1.74842	0.45637	0.59218	0.71767	1.00945	1.30449	2.52559	1.22943	1.427	2.24492	1.10243	2.45131	1.25164	1.56879	2.56985	1.21906	2.0329	1.16967	1.58894	-0.97881	4.19004	1.67237	0.72673	-1.45593	1.4877	0.62014	-1.69897	-0.18709
220233	0	0.76641	-0.92082	0.69108	1.68079	0.44404	-0.20761	0.11059	-0.5376	0.39445	0.90849	-0.42022	2.23419	0.28103	-0.61979	-2	-0.20066	-1.69897	-0.48149	-0.11919	1.25237	0.47857	-1.22185	0.17319	0.13988	0.38382	0.13354	1.38256	1.28217	1.10958	0.95713	1.42062	2.56435	1.23654	0.47857	0.70415	1.29623	1.81928	0.98091	1.31027	1.23502	-0.42022	1.01368	0.13988	0.20412	1.99255	0.3032	0.38021	-0.5376
220234	1	1.43838	1.03583	3.41063	2.43074	1.64875	1.47217	1.87633	0.75282	-1.52288	1.51295	2.2349	3.73342	0.52763	0.14922	-1.22185	1.63508	0.5563	3.98968	1.43281	3.24053	2.29115	0.54033	2.18395	1.19089	1.29226	1.33746	2.56089	1.47159	4.16784	2.63784	1.44902	2.56956	1.94517	2.60811	2.51624	1.67988	2.32463	1.48586	2.14811	1.46434	4.31166	3.59124	1.29092	2.51324	2.2539	0.76418	1.52362	0.49415
220235	0	1.34616	1.15685	1.9948	1.71206	1.62284	0.31806	0.93247	0	0.39445	1.10857	2.7858	3.71615	0.58883	-0.03621	-1	0.64933	-0.22185	0.47567	0.08991	1.61627	0.57864	0.06446	0.7574	0.86806	0.57864	1.03141	2.00117	1.40892	1.36173	2.84829	1.3948	2.56784	1.64982	1.60724	2.68343	1.35411	1.78831	1.18469	1.90336	1.43664	2.67172	2.43284	0.57519	0.20412	1.99255	0.40824	1.0013	-0.34679
220236	1	1.6561	0.93551	2.31351	2.45287	1.63083	1.23249	1.51917	0.34635	-1.52288	1.3707	2.80573	3.5149	-2.30103	0.1271	-1.22185	0.67852	-0.04576	3.07266	-0.18046	0.9652	1.66134	0.54158	0.24551	0.76567	0.73957	1.18639	2.739	1.36717	1.56336	3.23117	1.28466	2.55431	1.45652	2.0214	3.11956	1.61204	2.18316	1.28103	1.36192	-0.97881	2.99886	3.64775	0.97267	2.06371	1.73799	0.68124	0.86806	0.06819
220237	1	1.64483	0.93551	3.35069	2.32508	1.66586	1.51348	1.93069	0.64048	-1.52288	1.05767	2.61033	3.69154	-0.284	0.15534	0.69723	1.20548	0.45179	2.7738	0.91855	1.18041	1.70578	0.47712	1.17926	0.90634	0.96047	1.38256	2.77188	1.2833	1.80455	3.0736	1.36847	2.62165	2.08081	2.29257	3.18105	1.57276	2.16841	1.55328	2.17368	-0.97881	4.28105	2.09209	0.96047	2.66063	1.64807	0.80003	1.28601	0.38202
220238	1	1.38075	0.68215	1.49831	2.4247	1.28691	1.42439	1.75557	0.53275	-1.52288	1.05077	0.78319	3.75887	0.17898	-0.11351	-1.22185	0.14301	0.43775	2.51882	0.93802	2.70922	1.70749	0.22531	1.19285	1.02694	0.69548	0.67302	2.45828	1.86823	2.05381	2.47509	1.8206	2.94541	2.11886	3.47404	2.54933	2.15381	2.76099	1.9073	2.03511	2.00877	4.59963	2.99478	1.60917	2.92627	2.15887	1.19033	2.30257	1.19033
220239	0	1.38775	0.86273	2.68836	2.47333	1.52466	1.43457	1.67062	0.60746	0.35984	1.3566	1.08636	3.7749	0.71684	-0.08619	0.12057	1.08386	0.3784	2.26297	1.09132	2.15555	1.7676	0.35025	1.60228	0.80889	0.88986	1.08386	2.29966	1.01578	2.69145	1.86593	1.23905	2.44078	1.70036	2.01439	1.84979	1.31366	2.0479	1.08778	1.71958	0.85552	4.18328	2.75533	0.97267	2.54305	1.84924	0.48001	0.86806	-0.4318
220240	1	1.35851	0.95617	2.60724	2.4357	1.61204	1.54962	1.94236	0.79309	0.09342	1.17869	1.4979	3.95142	0.85003	0.01703	0.04139	1.57287	0.61278	2.72173	0.93146	2.76398	1.81478	0.40824	1.28012	1.20167	2.19512	1.02119	2.69896	1.77349	3.03274	2.49146	1.73687	2.83065	2.11647	3.35091	2.81379	2.08782	2.7254	1.85217	1.96993	1.9805	4.35794	3.26215	1.55376	2.84659	2.20523	1.01326	2.1733	1.04883
220241	1	1.64058	1.02776	3.3501	2.40582	1.71257	1.44012	1.96811	0.60746	-1.52288	1.24304	2.73839	3.55626	-0.02687	0.15534	-1.22185	1.11992	0.46538	2.9769	0.97451	2.01225	1.70062	0.49136	1.51654	0.96614	0.80956	1.35315	2.83867	1.32838	2.9092	3.51734	1.36135	2.6068	2.06978	2.19058	3.29866	1.55157	2.24017	1.3784	2.11514	-0.97881	4.02784	2.89844	0.90634	3.04998	1.95066	0.86451	1.41631	0.15534
220242	1	1.66077	1.49471	3.79479	2.38785	2.0387	2.0667	2.56138	1.18156	0.92117	1.69108	3.08199	4.30656	1.21801	0.5611	0.48572	1.7839	1.01536	3.03312	1.26174	1.83809	1.88406	0.75587	1.35102	1.59384	1.38184	2.00809	3.40676	1.65591	2.4658	3.45372	1.73592	2.75332	2.03451	3.10152	2.54886	1.98874	2.64751	1.92957	2.61168	1.56937	5.70461	3.06497	1.46613	2.95278	2.10404	1.07882	2.27795	1.01578
220243	1	1.02243	0.24551	1.91334	1.6708	1.25455	0.73719	1.62931	0.44248	0.3075	1.33486	1.61731	4.17891	0.32015	-0.3098	-0.82391	0.17898	0.0569	1.70518	0.41162	2.07893	0.84073	-0.25964	0.54407	0.48996	0.43457	0.61066	2.83755	1.62252	1.56098	3.23922	1.708	2.26604	1.80835	3.46826	2.79206	1.80346	2.35795	1.4877	2.21793	1.67651	2.36612	3.21988	1.03583	0.20412	2.29201	0.75205	1.69355	0.24055
220244	1	1.17898	-1	2.91836	1.98471	1.12613	1.17926	1.21511	0.25285	0.24797	1.29994	1.78147	4.41202	0.13672	-0.48149	-0.38722	0.87506	0.26717	3.23989	0.54407	2.65707	1.12352	0.17026	1.66773	0.96379	1.11394	0.74586	2.31042	1.65283	4.66772	2.37018	1.4894	2.74401	2.04794	3.12606	2.22709	1.73054	2.33858	1.3881	1.3897	1.57322	4.30397	2.92377	1.08243	2.86528	2.27473	0.58659	1.7277	0.49136
220245	1	1.41128	1.14644	3.05526	2.40255	1.45163	1.99392	2.57183	0.935	-1.52288	1.14737	2.36808	4.08688	0.88309	0.0086	-0.18046	0.549	0.80686	2.5747	0.91169	2.18853	1.80895	0.40824	1.01662	1.24378	1.16938	1.39707	3.45194	0.85612	2.11059	2.13928	1.21245	2.47274	1.08027	2.15731	2.87044	1.24378	2.13338	1.2634	2.9044	-0.97881	1.52022	3.34655	0.96567	-1.45593	1.72189	0.82217	-1.69897	0.03743
220246	1	0.8651	-0.92082	1.58001	1.77357	1.20167	0.4216	1.22994	-0.04096	1e-05	0.81823	1.4877	4.008	0.12385	-0.4318	-1.04576	0.07188	-0.31876	2.64356	0.39445	1.58535	0.57749	-1.52288	1.46105	0.43775	0.08279	0.39794	2.31721	1.08707	1.59251	1.97859	1.20058	2.36801	0.73719	1.46359	1.78739	0.989	1.76313	0.91062	1.56419	0.94547	2.90051	2.15622	0.08991	0.20412	1.89348	0.11727	0.29667	-0.95861
220248	1	1.48101	0.94151	1.2003	2.44738	1.08778	1.4079	1.53314	0.06446	0.75051	1.29336	0.60531	3.74058	1.08493	-0.284	-1.22185	0.25042	0.11059	2.42441	0.67394	2.36463	1.81184	0.18184	0.73078	0.99739	1.30664	0.91487	2.11066	0.85612	2.15436	1.33001	1.12581	2.54522	1.54765	1.8598	1.70902	1.06032	2.0952	1.10857	1.51574	1.11126	3.48899	2.30168	0.55871	-1.45593	1.66011	0.63347	-1.69897	0.03743
220249	0	1.43933	1.47871	3.46644	1.61374	2.11661	0.89818	1.64227	0.39967	0.54158	1.61794	2.58987	4.14637	0.76193	0.3483	-0.38722	2.57336	0.45788	2.22565	0.9619	1.74398	1.12937	0.98363	1.74593	1.46879	1.04571	1.52724	2.45586	1.4368	1.84004	3.48319	1.60627	2.38945	3.04452	2.92342	1.99607	1.67284	2.21056	1.54481	2.92843	0.96379	3.31152	3.31136	1.27323	3.54425	2.12061	0.07918	1.51627	0.34635
220251	0	1.37767	0.59879	3.20895	2.1634	1.53033	1.24551	1.51255	0.44091	-0.90309	1.37731	1.73648	4.15887	0.89597	-0.22185	-2.30103	1.94419	0.32015	2.89365	0.78247	2.67684	1.36286	0.03743	1.73263	0.90417	1.02202	0.85187	2.70149	1.4257	3.47034	2.15476	1.43553	2.6571	1.74974	2.93974	2.00668	1.52789	2.31252	1.40739	1.84745	1.02119	3.68976	2.74438	1.10857	2.73931	1.75595	0.81023	1.70783	-0.00877
220252	0	0.82282	-0.92082	0.99123	1.7421	1.03743	0.26482	0.58771	-2	0.36361	0.92376	1.03583	3.3423	0.28556	-0.72125	-1	-0.45593	-0.79588	-0.63827	-0.01773	1.3587	0.43775	-1.52288	0.37658	0.4624	0.24055	0.25042	1.8038	1.266	1.427	1.68422	1.40037	2.56951	1.14644	1.54469	2.12558	1.20003	1.9185	1.14644	2.35813	0.96379	1.99511	2.04151	-0.00877	0.20412	1.8592	0.48996	0.96708	-0.27572
220253	1	1.42488	0.88252	2.19923	2.46662	1.3249	1.66172	1.9886	0.5563	0.75967	1.17638	1.62552	3.92654	0.94201	-0.16115	-1.22185	0.94841	0.29226	2.54506	0.75051	2.54683	1.82465	0.35411	1.02325	0.99739	1.37383	0.98811	2.59974	0.89653	2.80701	2.3441	1.25696	2.59996	1.23121	1.71139	2.0732	1.24378	2.11949	1.24329	1.3249	0.97035	3.07677	2.97005	0.83822	-1.45593	1.85908	0.71265	-1.69897	0.03743
220254	0	1.57841	1.54568	3.80501	2.36388	1.65234	2.01153	2.44168	0.90634	0.89376	1.3941	2.64593	4.35952	1.09517	0.22531	0.08279	1.00689	0.90956	3.09295	1.1345	2.55825	1.96308	0.57634	0.76042	1.70398	1.30664	1.63809	3.10029	1.56348	2.83209	2.93226	1.66474	2.8252	1.72247	2.93119	4.08818	1.86088	2.55332	1.82892	2.48913	1.57703	2.21394	3.07751	1.30428	2.61674	2.02743	1.35908	2.15546	0.91328
220255	0	1.54307	1.21564	2.57957	2.15664	1.61151	1.11361	1.02119	0.13988	-0.90309	2.02898	0.81291	3.93155	0.84819	-0.10237	0.01284	1.29754	0.3927	2.52697	0.67117	2.64004	1.43088	0.39445	1.33925	1.07555	1.77107	0.81954	2.01204	1.48643	2.90194	2.44798	1.41296	2.68403	1.63357	2.78946	2.52799	1.51415	2.25892	1.35353	2.45895	0.81823	4.09024	3.53192	1.45894	2.71373	1.8973	0.7356	1.63438	0.14922
220256	1	1.20763	-0.92082	1.77393	1.76597	1.42667	0.50651	1.60617	0.2878	1e-05	0.89542	2.26274	3.57678	-0.25181	-0.25181	-0.92082	-0.02228	0.0569	2.63476	0.30535	1.15442	0.69197	-0.49485	1.14176	0.60531	-1.1549	0.59879	2.89204	1.35044	1.54851	2.62665	1.31069	2.37783	0.89487	0.71012	2.60068	1.26858	1.86058	1.13577	2.13912	1.00945	3.75095	2.08357	0.08991	0.20412	2.04751	0.3483	1.49304	-0.284
220258	1	1.48827	0.75051	1.43791	2.46696	1.40569	1.70552	2.15002	0.76864	0.92634	1.3941	0.4183	3.88317	0.99255	-0.05552	-0.18046	0.3927	0.43136	2.13871	0.72181	2.3692	1.81184	0.16137	0.26245	1.05192	1.28217	1.10517	2.75623	0.75815	2.40485	1.30146	1.21245	2.61174	1.10992	1.61909	1.59173	1.20925	2.09015	1.18498	1.49831	1.04766	2.87616	2.78358	0.80754	-1.45593	1.57473	0.81358	0.32634	-0.12494
220259	1	1.14489	0.8109	3.46668	1.67154	1.75785	1.01828	1.9144	0.62531	0.38739	0.99957	1.98082	4.54141	0.64933	-0.09151	-0.60206	2.10037	0.52504	1.37767	0.68485	1.70603	1.7286	0.09691	1.5012	1.07918	0.61172	0.9722	2.98266	1.83797	1.74335	2.87701	1.80051	2.81217	1.90934	4.07556	2.33666	1.90314	2.64135	1.78376	2.35011	1.72689	4.02448	2.84804	1.31869	2.66396	2.40647	1.02449	2.09015	0.74194
220260	0	0.8651	-0.92082	1.29447	1.7344	1.36474	0.74429	1.64572	0.3927	1e-05	0.63649	0.45332	4.42463	-0.61979	-0.38722	-0.50864	-0.02228	0.12385	1.78297	0.17319	1.2615	0.49693	-1.52288	0.6721	0.43775	-1.1549	0.47567	2.74865	1.35044	1.49872	1.84658	1.40449	2.41501	1.20412	2.5896	1.85327	1.26858	1.96876	1.13577	2.25859	1.00945	3.97525	2.1442	0.33445	0.20412	1.98132	0.24055	1.03822	-0.34679
220261	1	1.87251	1.40586	3.601	2.44755	1.93013	1.82432	2.34616	0.75664	0.19866	1.80543	3.46032	4.25491	0.68931	0.47567	0.16435	1.35698	0.66652	4.34789	1.10312	3.54852	2.15836	0.65225	1.5358	1.49817	1.60444	1.80882	3.32845	1.97095	3.94032	3.66064	2.00359	3.13529	2.36868	5.42856	3.44506	2.31256	2.99598	2.16346	2.63515	2.00195	3.61448	4.55705	1.95429	3.45176	2.31967	1.5463	2.66807	1.53529
220262	0	1.33686	0.79796	3.44094	2.08824	1.48073	1.17464	1.43201	0.13988	-0.90309	1.29994	1.80366	4.18374	0.21748	-0.33724	-1.04576	1.42111	0.46835	3.13656	0.68305	3.04299	1.72518	-0.02228	1.69836	1.45378	2.00834	0.85187	2.69565	1.13545	3.5416	2.83447	1.28035	2.54025	1.42894	2.32611	2.27717	1.34203	2.12434	1.19229	2.07998	0.42651	3.65493	3.03185	0.92428	2.76332	1.8589	0.29667	0.76641	-0.20066
220265	1	1.11494	1.00689	1.89889	1.69408	1.76559	0.72591	1.61257	0.49554	0.20952	0.93952	2.74205	4.04386	0.54777	-0.02228	0.28103	0.70672	0.19312	0.74194	0.26951	1.61627	0.62941	0.10721	0.80956	0.86806	0.60531	1.18327	2.7822	1.4368	1.50786	2.68933	1.56443	2.4294	1.49276	2.75358	2.70456	1.40603	2.15168	1.41179	2.30064	1.32818	3.21969	1.6467	0.7796	0.20412	2.15815	0.77452	1.58726	0.08991
220266	0	1.28959	0.26717	2.58408	2.17152	1.30856	1.18184	1.43996	0.13988	-0.90309	1.15866	2.06993	4.10894	0.60206	-0.50864	-1.04576	1.05115	0.07918	3.4841	0.62634	2.36463	1.26364	-0.0655	1.18865	0.74663	0.76418	0.74663	2.61731	1.06183	3.0509	2.83111	1.2335	2.60138	1.32346	2.19507	2.02473	1.31994	2.04344	1.09656	1.64008	0.42651	3.6634	2.70204	0.73719	2.66901	1.56679	0.47422	-1.82391	-0.45593
220267	1	1.35468	0.94151	2.44688	2.44703	1.08778	1.64924	2.01448	0.49136	0.0569	1.09968	0.96614	3.9416	0.46389	-0.46852	-0.4437	0.31387	0.65706	2.67056	0.66558	3.30533	2.36033	0.01703	0.69197	1.39985	1.23855	0.85733	2.73556	1.3485	2.67768	2.22766	1.55871	2.74503	1.58172	2.73211	2.41034	1.71975	2.45621	1.60541	2.51184	1.45133	3.4385	3.64597	1.51335	2.30445	1.89933	0.98272	1.9111	0.66181
220268	0	1.14301	1.01284	2.86055	1.74092	1.82582	1.16107	2.39113	0.90146	1e-05	0.87737	1.91819	4.29343	0.64836	-0.08619	-0.50864	1.34005	0.71433	3.27754	0.81491	3.70546	2.88455	-0.07058	1.33224	1.67605	0.89708	1.0026	4.03908	1.69002	3.7015	2.60083	1.63548	2.54445	1.7102	2.50997	2.48827	1.6756	2.31752	1.39445	2.43947	1.52427	3.74938	4.11565	1.61878	3.08907	2.44058	0.48714	1.79796	0.27646
220269	0	1.14706	1.3075	2.40714	1.68169	1.81097	1.05918	2.22047	0.91275	0.47567	0.96802	2.8325	4.42734	0.7356	0.04139	-0.4437	0.80277	0.4624	2.87958	0.70672	2.72039	1.38952	0.1271	0.87967	0.95134	0.71096	1.20683	3.57395	1.63579	2.2745	3.40693	1.67834	2.73652	1.64473	3.12077	3.53479	1.67284	2.39836	1.63468	2.54243	1.44979	2.3549	3.8874	1.48615	0.20412	2.2694	0.89487	1.77851	0.4456
220270	1	1.26174	-0.92082	1.15806	1.7854	1.08529	0.07555	0.98632	-0.22185	1e-05	1.02979	1.98753	2.86004	-1.39794	-0.29243	-1.04576	0.12385	-0.40894	1.5649	-0.22185	0.83506	0.45939	-1.52288	0.76567	-0.00877	-1.1549	0.43933	2.19053	1.19866	1.24055	2.47034	1.07737	2.37295	-0.02228	0.62014	1.4922	1.04179	1.67587	0.81624	1.70122	0.05308	2.04692	1.37088	-1.52288	0.20412	1.49665	0.04139	0.04532	-0.60206
220271	1	1.42781	0.32634	2.386	2.19184	1.629	1.33163	1.41979	0.62531	-0.90309	1.49817	2.43781	4.37744	0.9284	-0.05552	0.1959	1.3296	0.45332	3.32838	0.68305	1.20439	1.18013	0.24304	1.06856	1.06371	0.98811	1.11461	2.4638	1.82718	2.36004	2.71058	1.68619	2.77866	2.00497	3.64743	2.82454	1.88116	2.55571	1.81291	1.87105	1.28533	4.21947	2.16259	1.27114	3.07068	2.14145	1.04376	2.15137	0.78247
220272	1	0.89098	-0.92082	1.88857	1.73767	1.48015	0.79796	1.78118	0.44248	1e-05	0.60206	2.00065	4.2194	-0.06048	-0.35655	-0.65758	0.71012	0.20683	2.5492	0.4456	1.21272	0.63849	-0.74473	0.98767	0.93952	0.08279	0.65031	2.93877	1.53504	1.46315	2.78907	1.55328	2.43246	1.4936	3.11324	2.65239	1.61416	2.1905	1.43201	2.26383	1.26269	4.38867	1.83835	0.60959	0.20412	2.14504	0.39967	1.5092	-0.05552
220273	1	1.47363	1.10619	2.96195	2.3104	1.40569	1.70927	2.19053	0.76864	-1.52288	1.18355	1.14799	3.93613	0.3927	-0.12494	-0.4437	1.09096	0.48001	2.59214	1.02449	2.72671	2.1778	0.27416	1.44498	1.17869	1.16938	1.08778	2.83115	1.09202	3.01856	1.90961	1.32736	2.47738	1.42177	2.30773	2.54084	1.38256	2.24025	1.31302	1.81631	0.86982	3.89795	2.79823	1.05538	2.04501	1.98105	0.86034	1.09656	0.29003
220274	0	0.89098	-0.92082	2.21368	1.7336	1.52737	0.72346	1.54008	0.64147	1e-05	0.77379	1.80017	4.23243	-0.14874	-0.31876	-0.79588	1.29623	0.40312	2.75475	0.48001	3.46097	1.26198	-0.05061	1.53224	0.84572	-1.1549	0.73799	2.6939	1.19866	2.52297	2.79455	1.36248	1.69461	1.53428	2.33441	2.55565	1.41647	1.86058	1.12516	2.13789	1.11327	3.52376	3.25354	0.84386	0.20412	2.04751	0.38021	1.11561	-0.284
220275	1	1.22427	0.1959	2.03515	2.04724	1.51904	1.27231	1.62066	0.7332	1.09587	1.32654	1.88981	4.29477	0.86806	-0.23657	0.16732	0.69984	0.19312	3.03304	0.69984	2.27326	1.21192	0.11059	1.74265	1.02776	0.8202	1.00817	2.73085	1.57171	2.35929	2.81665	1.53058	2.58005	2.01456	3.19733	2.15897	1.80373	2.34745	1.5012	1.32838	1.21696	4.01583	2.47929	1.05881	2.69234	2.25154	0.81954	1.84236	0.61805
220276	0	1.07078	-0.92082	3.20852	1.76753	1.56949	0.75205	1.69975	0.37291	-0.05552	1.06633	2.04234	4.23135	0.42488	-0.14267	-0.79588	1.68404	0.17898	2.89731	0.7364	2.69389	1.27784	0.13354	1.91535	0.84572	0.77012	0.81158	2.83519	1.35044	3.55563	2.71625	1.38435	2.36801	1.51455	2.19778	2.68402	1.25358	1.8728	1.17609	1.84578	1.06483	3.76004	2.91318	0.67302	0.20412	2.27335	0.18184	1.03822	-0.34679
220277	0	1.49527	0.90363	2.31237	2.44204	1.3249	1.59682	1.96652	0.56348	0.56937	1.2824	2.28278	3.61336	0.57287	-0.0655	0.16435	0.98453	0.50786	2.60854	0.72916	1.06371	1.83828	0.3962	0.32428	0.96661	1.19201	1.30341	2.61807	0.85612	1.57623	2.42359	1.21245	2.40156	1.13767	1.91735	2.04454	1.10857	2.09015	1.34694	2.21357	-0.97881	4.11236	1.81511	0.49969	2.69128	1.57473	0.60853	-1.69897	-0.08092
220278	1	1.69531	1.21458	2.94071	2.38805	1.7947	1.92665	2.51661	0.90634	-1.52288	1.58286	2.57262	3.87555	-2.30103	0.1959	1.39375	1.2634	0.79309	4.42932	1.35295	2.76035	1.82808	0.78104	1.90945	1.14114	1.88677	1.66087	3.4795	1.13226	4.45769	2.87862	1.39985	2.58959	2.14727	2.34431	3.21517	1.56961	2.23325	1.49052	2.47448	0.97035	2.98922	3.38493	1.42111	-1.45593	2.23449	1.08314	2.33874	0.3927
220280	1	1.15866	0.75587	2.14132	2.06096	1.35488	1.24055	1.58861	-2.30103	-0.90309	1.17114	0.99344	4.37962	0.86806	-0.4437	-1.52288	0.30103	0.15836	2.45685	0.45484	2.96145	1.03822	-0.17393	1.21378	1.03302	0.79379	0.55991	2.60583	1.22194	1.99105	1.83391	1.23779	2.56035	1.57183	2.24682	1.84905	1.38614	2.0141	1.10585	0.9489	2.45284	3.44868	3.30686	0.98588	2.0128	1.98909	0.24304	1.28735	-0.02687
220281	1	1.57852	1.11093	1.95856	2.13363	1.50637	1.08529	0.79934	-0.21467	-0.90309	2.09635	1.08955	3.81449	0.71012	-0.20066	-2.30103	0.87448	-0.07058	2.02024	0.61805	2.21985	1.23955	0.37658	0.82413	0.57403	0.9058	0.74663	1.97959	1.27184	2.48006	1.5924	1.2335	2.62118	1.40535	2.42403	1.85962	1.27231	2.08354	1.17926	1.60703	0.60638	3.7297	2.49849	0.79657	2.36188	1.75595	0.58433	0.69897	-0.25181
220282	0	1.26174	-0.92082	1.12418	1.81637	1.29159	0.34242	1.20737	-0.07058	1e-05	1.19673	1.41681	3.34347	-1.39794	-0.21467	-1.04576	0.36549	-0.23657	2.04214	0.79588	1.53555	0.48287	0.36361	2.28128	0.43775	0.08279	0.39794	2.36762	1.14737	1.55194	2.16929	1.14737	2.33171	1.14922	1.30707	1.2284	1.04179	1.61278	0.83696	1.48742	0.77159	3.38344	2.05492	-1.52288	0.20412	1.76245	0	1.07846	-0.60206
220283	1	1.74554	0.94151	2.02473	2.45658	1.35372	1.9346	1.73352	0.20952	-1.52288	1.82191	2.17906	3.7404	-2.30103	0.0569	-1.22185	0.89154	0.18184	2.54418	1.50529	3.3159	2.01418	1.25115	2.40897	1.45439	1.83289	1.63337	2.41402	0.96473	3.05844	2.71954	1.15836	2.49543	2.01703	1.8451	1.98037	1.38256	2.0952	1.18498	1.75815	0.23805	3.8255	2.97718	1.05538	3.02091	1.99756	0.55267	1.70027	0.10037
220285	1	1.13988	-0.05061	1.18099	2.08055	1.2737	1.11926	1.17696	-2.30103	0.94002	1.1452	0.36736	4.02953	0.82995	-0.34679	-2.30103	0.22272	-0.04096	2.32401	0.4843	2.56903	1.63689	-0.24413	0.91169	0.86094	0.8657	0.66652	2.24122	1.15198	1.97165	1.55751	1.1827	2.45862	1.61574	2.25064	1.58035	1.38614	1.93852	1.06333	1.01703	1.44731	3.3254	2.75781	0.7574	2.38691	1.93651	0.57054	1.22063	-0.11919
220286	0	1.41597	0.97589	2.33244	2.47682	1.18327	1.59912	1.81365	0.40483	-1.52288	1.20385	0.69108	4.04406	0.76268	-0.16115	-1.22185	0.75205	0.3784	2.37199	0.70672	2.70427	1.80305	0.1038	0.92273	0.75664	1.23855	1.0103	2.41516	1.55267	2.72836	2.1212	1.70791	2.78382	1.76975	3.12568	2.00715	1.84566	2.57464	1.74679	1.79302	1.405	5.70461	2.59681	1.35295	2.72865	2.05385	1.06483	2.07555	0.92273
220287	1	1.48058	1.08099	3.49318	2.25491	1.80441	1.49038	1.87355	0.91855	-1.52288	1.20439	1.57921	4.15519	0.23553	0.21748	0.16137	1.76328	0.7356	2.75136	0.66464	2.31869	2.08923	0.46982	1.4877	1.09864	-0.65758	1.17056	2.62322	1.62304	3.83616	2.3556	1.63879	2.72068	2.06157	3.00587	1.86576	1.79007	2.50088	1.65543	2.15518	1.57392	4.134	3.01715	1.49038	3.97597	2.25542	0.90634	1.97529	0.8537
220288	1	1.43949	0.03342	1.77393	1.8238	1.67431	0.67852	1.33905	0.01284	1e-05	1.2531	2.44973	4.16127	-1.39794	0.04922	-0.56864	0.72428	0.15229	2.86618	0.36736	1.45347	0.80956	-0.17393	1.12905	1.01578	0.51851	0.95569	2.72907	1.08707	1.43345	3.48319	1.20058	1.12156	0.89487	1.74147	2.56147	1.2971	1.69487	1.3822	2.16524	0.45025	2.81156	2.23246	0.64246	1.96774	1.89348	0.71433	0.04532	-0.34679
220289	1	1.58614	1.07188	3.00919	2.30224	1.85156	1.4484	1.55413	0.53529	-1.52288	1.50065	2.35668	4.06079	0.52763	0.23553	0.29447	1.47799	0.75511	2.80095	1.28511	1.88173	1.73735	0.72263	2.07987	1.17319	1.10106	1.41313	2.21434	1.50447	3.01165	2.52827	1.57171	2.73624	1.97109	2.73569	1.96506	1.69949	2.37014	1.58343	1.86782	1.42029	4.24454	2.95028	1.18412	2.63139	2.02135	0.92012	1.81637	0.60746
220290	0	1.5412	0.80956	2.89167	2.40686	1.42667	1.36116	1.82452	0.5092	-1.52288	1.22479	1.17551	3.63222	0.36922	-0.22185	-0.37675	0.11727	0.45025	2.66975	0.85431	2.19159	1.79007	0.31597	1.49762	1.32756	-0.02687	0.54283	2.62819	1.0569	2.21248	2.54348	1.27207	2.59547	1.33445	1.73608	2.66881	1.32838	2.15625	1.15503	1.77859	0.80003	3.40605	2.74181	0.88593	2.01507	1.64237	0.75967	1.04532	0.04139
220291	1	0.95856	-0.92082	1.33826	1.67293	1.56949	0.58433	1.07809	0.1038	1e-05	0.94498	1.99224	4.26258	0.0086	-0.23657	-0.69897	0.21219	0.08991	2.44812	0.7007	1.89664	0.93902	0.78104	2.1749	0.81889	0.94201	0.90363	2.19761	1.28285	2.76273	2.67995	1.40449	2.43246	2.176	2.41931	1.70961	1.34889	1.86058	0.989	1.19005	1.06483	3.93643	2.00826	0.72916	3.10081	2.14504	-0.39794	1.42275	-0.18046
220292	1	1.2615	-1	3.21012	2.1113	1.51904	1.21458	1.48244	0.29447	0.96755	1.31785	1.87846	4.21904	0.84323	-0.23657	-1.52288	1.06296	0.15836	3.10544	0.61384	2.73014	1.45758	0.14613	1.84893	0.94939	0.93852	0.85491	2.56263	1.28012	2.97374	2.41088	1.24748	2.67672	1.69082	2.48916	2.15119	1.49332	2.10877	1.21405	1.09587	1.69871	3.85383	2.80339	0.89818	2.45861	2.07173	0.55871	1.34577	0.12057
220293	0	0.8657	-0.92082	2.75133	1.60627	1.45439	0.49415	1.21643	0.26007	0.0086	0.65225	1.44279	3.99209	0.13033	-0.3098	-1	1.33304	-0.03621	0.21484	-0.04096	1.41128	0.53529	-0.33724	0.31175	0.48996	0.43457	0.71433	2.22796	1.10823	1.29226	1.60938	1.37438	2.00243	1.34694	1.96909	1.97882	1.2615	1.89226	1.13386	2.00706	1.09377	2.59296	1.6467	0.71012	1.03623	1.95439	0.68931	0.78462	-0.27572
220294	0	1.45179	1.01242	3.53838	2.21635	1.66247	1.35641	1.61658	0.5092	-0.10791	1.48615	1.69434	3.90468	0.75128	0.14301	-1.22185	1.87823	0.55871	2.72337	1.15076	2.62243	2.48803	0.46538	2.02914	1.38471	0.71181	1.22427	2.28917	1.41531	3.40549	2.45626	1.45071	2.53439	1.98623	2.59009	2.2481	1.59095	2.31209	1.38881	1.72973	1.27393	3.92504	2.71112	1.16227	3.62626	2.10223	0.72916	1.55642	0.42813
220295	0	0.76641	-0.92082	1.07482	1.61899	1.02735	0.43136	1.06595	0.0607	0.17609	0.70757	0.17026	3.96124	-0.10791	-0.49485	-1.39794	-0.09151	-0.4318	0.11727	-0.07572	1.25237	0.44716	-1.22185	0.17319	0.13988	0.23805	0.27875	2.05812	1.23274	1.22272	1.46568	1.34479	2.53776	1.09899	1.39811	1.80359	1.1284	1.9185	1.15897	1.8604	0.59106	1.92132	1.43024	-0.00877	0.20412	1.8592	0.51455	0.60638	-0.4318
220296	1	1.43008	1.13001	1.68061	2.12323	1.53033	1.17926	1.47407	0.60959	-0.90309	1.80037	1.87081	3.86132	0.71012	-0.18046	-0.20761	0.51851	0.18752	2.34649	0.79379	1.17522	1.06744	0.32428	0.79657	0.86688	0.9058	0.85187	2.90101	1.554	1.55497	2.03403	1.53084	2.61399	1.65868	3.15389	2.50946	1.61363	2.33496	1.44091	2.02617	0.81823	4.35929	1.69836	0.93802	2.65699	1.98507	0.70501	1.7129	0.26245
220297	1	1.762	0.80956	3.20658	2.33911	1.68646	1.27967	1.71408	0.13033	-1.52288	1.35005	2.53242	3.84064	-2.30103	0.14301	-1.22185	1.45317	0.30103	3.56825	0.27184	1.63809	1.68097	0.42651	0.63949	1.13354	1.35889	1.17056	2.8132	1.40364	3.02347	3.33074	1.53377	2.67292	1.89209	2.81782	3.26158	1.67495	2.33054	1.41631	2.2714	0.80003	3.4823	2.78859	1.05192	3.10413	1.92449	1.02612	1.70036	0.68305
220298	0	1.22789	0.50379	1.78547	2.35993	1.31681	1.41963	1.76087	0.47276	-1.22185	0.85794	0.13672	3.8149	0.57749	-0.22185	-1.22185	0.41996	0.48996	2.03671	0.15229	2.28475	1.77122	0.16435	0.5172	0.7364	0.85914	0.62428	2.45734	1.62304	2.49538	1.87703	1.64924	2.79514	1.93842	3.05791	1.82119	1.84794	2.61167	1.61532	1.46359	1.55303	4.09495	2.57442	1.28421	2.59453	1.98709	1.05614	2.02845	0.82347
220299	1	1.41061	0.84757	2.10116	2.33023	1.15866	1.28713	1.55413	0.38561	-1.52288	0.98722	1.46746	3.78301	0.32838	-0.13077	-1.22185	0.9619	0.45025	2.59841	0.98408	2.55654	1.78039	0.34044	1.58127	1.0799	0.80956	0.69373	2.24947	1.30471	2.70381	2.38648	1.47914	2.65456	1.7246	2.57143	1.80318	1.50488	2.34805	1.3543	1.63498	1.14208	3.8957	2.54776	1.10653	2.60091	1.83992	0.73957	1.5649	0.39445
220300	1	1.42716	0.33846	2.85869	2.12646	1.9342	1.50961	2.08672	0.989	1.17638	1.71408	2.48524	4.46262	0.97359	0.17898	0.95424	1.23477	0.76193	5.70757	0.97955	3.06007	1.44824	0.4014	1.6861	1.05918	1.52179	1.80645	3.42879	1.91572	3.98556	2.74892	1.71941	2.94923	2.30471	3.52327	3.30416	2.13767	2.64967	1.86404	1.56122	2.65567	4.25971	3.80931	1.64631	3.03866	2.53152	1.10346	2.20385	1.03623
220301	1	1.46657	0.88138	1.42667	2.42323	1.51095	1.27967	1.18837	0.24551	-1.52288	1.14582	1.67669	3.8024	0.79657	-0.02687	0.16137	0.83378	0.45025	2.22386	0.4609	1.28623	1.77706	0.25527	0.43457	0.81823	1.14891	0.93802	1.9347	1.18156	1.46015	1.76328	1.29403	2.49392	1.47683	2.21903	2.0335	1.31345	2.15625	1.2938	1.94714	0.90526	3.61827	1.24304	0.82347	1.57761	1.67788	0.64933	1.26975	-0.04576
220302	1	0.95182	-0.92082	1.66783	1.74997	1.17869	0.71181	1.58206	0.2878	0.1038	0.92376	-0.14267	4.07423	0.32222	-0.5376	-1	-0.0655	0.09342	0.67761	0.22789	1.3587	1.06781	-1.1549	0.20683	0.55267	-1.1549	0.38917	2.64422	1.15503	1.24797	1.82517	1.37438	2.53035	1.14644	1.19257	1.908	1.20003	1.931	1.15897	1.97354	0.87622	1.66987	2.27186	0.16435	0.20412	1.8592	0.47712	0.91381	-0.4318
220303	1	1.60831	1.33506	2.72284	2.48141	2.07958	1.74974	2.09576	1.19948	0.58092	1.35005	2.4314	4.10273	0.93146	0.46538	0.54407	1.4609	1.21219	3.46257	1.23376	1.65896	1.86255	0.49831	0.73719	1.75603	1.21325	1.37088	2.88191	1.62304	1.86362	2.80978	1.67247	2.72983	1.88711	2.97616	2.56798	1.92711	2.551	1.68975	2.59718	1.50664	4.50835	2.34904	1.35083	2.55398	2.02135	1.00475	1.97529	0.8537
220304	1	1.48728	0.96614	3.33349	2.35328	1.60917	1.24428	1.39076	0.52634	-1.52288	1.26245	1.19838	3.7966	0.48572	0.04922	-1.22185	1.68088	0.52634	2.48878	0.87099	2.67231	1.8638	0.4133	1.70321	1.16554	1.47727	1.00817	2.04891	1.33646	3.50245	2.11173	1.42943	2.5768	1.97109	2.44911	1.74554	1.54158	2.27561	1.40278	1.80916	0.98363	3.98157	2.90512	1.19117	2.93277	2.16295	0.64933	1.2335	0.39445
220305	1	1.09202	-0.92082	2.58694	1.72697	1.73151	0.7796	1.7561	0.50379	1e-05	0.87737	1.86499	4.51871	0.07188	-0.16749	-0.69897	0.75664	0.44871	3.4655	0.72428	3.23284	0.89763	-0.19382	1.33526	0.95999	1.04571	0.93044	2.93937	1.70122	4.38116	2.63827	1.67339	2.82325	1.89204	3.51235	2.5176	1.73941	2.35238	1.5339	2.35604	1.50799	4.48813	3.58097	1.32858	1.80468	2.52412	0.58883	1.8667	0.32428
220306	1	1.34537	0.33846	2.23221	2.11578	1.41946	1.22272	1.41946	-2.30103	1.15106	1.3831	0.85187	4.15784	0.91381	-0.26761	-2.30103	0.78675	-0.10791	2.30315	0.5977	2.01783	1.12418	-0.11919	1.15957	0.58771	0.92221	0.66652	2.45065	1.06521	2.45806	2.13602	1.07591	2.68906	1.46479	2.01393	1.74092	1.29579	1.92655	0.94101	0.80346	1.25527	3.70532	2.11604	0.57519	1.89481	1.87186	0.24304	0.9345	-0.3279
220307	0	1.89724	0.76268	1.29557	2.06172	1.37438	0.87157	0.62428	-0.21467	-0.90309	2.34825	1.34183	3.34246	0.59329	-0.16115	-0.72125	0.1038	-0.03621	2.32905	0.53148	0.98	0.87564	0.28103	0.53529	0.37291	1.06744	0.92428	1.69434	1.06967	3.04181	2.51643	1.2492	1.81941	1.59923	2.36359	2.30775	1.427	1.99476	1.14176	1.8472	1.077	3.89473	3.2765	1.00604	2.79744	1.83677	0.62737	1.37236	-0.49485
220308	1	1.58127	1.05881	3.86533	2.05423	1.95017	1.34005	1.80236	0.92583	-0.90309	2.00432	2.54433	3.83661	0.89597	0.08279	0.51055	2.40639	1.26647	3.23153	0.85733	3.8141	2.37385	0.62531	1.40688	1.70621	1.26834	1.32325	3.30709	1.44012	3.64951	2.87618	1.4216	2.52369	1.77269	2.43194	2.28632	1.61363	2.14123	1.28556	2.29741	0.49693	3.54801	3.62929	1.42455	3.4311	1.98507	0.45179	1.2667	0.13672
220309	1	0.7356	-0.92082	1.98597	1.70475	1.29159	0.64933	1.54008	0.26007	1e-05	0.48144	0.81624	4.29166	-1.39794	-0.46852	-1.30103	0.40824	0.02119	2.29986	0.16137	2.68672	0.65896	-1.52288	0.88818	0.43775	-1.1549	0.30535	2.67374	1.22194	2.71886	1.99427	1.33806	1.79162	1.47129	2.37559	1.80929	1.28307	1.8728	0.99607	1.70757	1.2927	3.63714	2.7144	0.57403	0.20412	2.04751	0.54777	0.99432	-0.284
220310	1	1.38578	0.47712	3.17891	2.20718	1.629	1.28103	1.45924	0.51587	1.1726	1.58263	1.10037	4.2627	1.01072	-0.07058	0.47129	1.77298	0.4014	2.57203	0.75128	1.93156	2.68423	0.11394	2.12159	1.18977	0.98811	0.94988	2.61532	1.38686	2.04324	2.48088	1.40688	2.6571	1.65254	2.95003	2.59776	1.52789	2.24475	1.38561	2.38351	0.97128	3.30322	2.97186	1.17638	3.38382	1.8973	0.55023	1.65849	0.1271
220311	0	1.89812	1.49136	4.36603	2.39541	2.40732	1.6981	2.23548	0.74741	0.80889	1.96251	4.27406	4.08113	1.26055	0.77305	0.50651	3.02805	0.61805	5.97761	1.34183	4.18456	2.59079	0.96942	2.08757	1.79616	2.26611	2.4707	3.33306	1.83059	3.41668	3.97777	1.79014	3.25712	2.56573	2.97761	3.27804	2.46353	2.81383	2.03076	2.84786	1.77401	3.68018	4.23386	1.9703	3.42299	2.24598	1.30363	2.35645	1.09691
220312	1	1.39199	1.02325	1.98695	2.41734	1.51095	1.61087	2.19246	0.8169	-1.52288	0.95231	0.48001	4.02835	0.6637	-0.18046	-0.06048	0.57749	0.77379	2.61237	0.71433	2.81937	1.8109	0.26245	0.58433	1.23578	1.01953	0.75435	2.99239	1.36511	2.88722	1.86255	1.48785	2.56712	1.6583	2.59535	2.02772	1.52362	2.29265	1.30535	1.86141	1.34518	4.11964	3.33588	1.306	1.8907	1.99612	0.71933	1.60509	0.50106
220313	1	1.55449	0.76716	1.93682	2.40023	1.24625	1.30535	1.39358	0.24551	-1.52288	1.23779	1.67761	3.84784	0.23553	-0.14874	-1.22185	0.52892	-0.07572	2.83732	0.52244	1.66885	1.68538	0.26245	0.72509	0.79934	0.55023	0.75435	2.12352	1.0569	2.53686	2.28903	1.32346	2.70723	1.49527	2.06356	1.5867	1.37033	2.20208	1.18667	1.67302	1.0976	4.13889	2.28578	0.78817	2.26649	1.70885	0.69723	1.48101	0.17319
220314	0	1.01494	-0.92082	2.00604	1.75282	1.60756	0.98498	2.08881	0.617	-0.60206	0.87737	1.62675	4.37338	0.1959	-0.21467	-0.69897	0.4216	0.38739	3.91346	0.75511	3.5413	0.93651	-0.4318	1.27967	1.12352	0.67025	0.77597	3.48752	1.53504	3.54336	2.66863	1.49734	2.44714	1.4936	2.12254	2.7138	1.47494	2.0803	1.19948	2.2504	1.23045	4.83048	3.53872	1.17377	0.20412	2.34104	0.43616	1.40346	-0.02228
220315	0	0.95856	-0.92082	2.36129	1.74889	1.48015	0.75587	1.82692	0.49554	1e-05	0.81823	1.44778	4.43054	0.3075	-0.29243	-0.79588	0.62634	0.21748	2.87273	0.60531	4.00168	1.19645	-1.52288	1.30707	1.17435	0.62221	0.65031	2.91955	1.53504	2.93663	2.22866	1.50974	2.52429	1.44731	2.18994	2.21535	1.51001	2.17359	1.19479	2.14591	1.2927	4.34895	3.90804	1.499	0.20412	2.2465	0.43616	1.53237	-0.02228
220317	1	1.41929	1.03342	2.37533	2.2727	1.83651	1.89735	2.58329	1.07298	-1.52288	0.85794	1.82164	4.06691	0.38739	0.11059	-0.06048	1.09272	0.89265	3.14275	0.94201	1.28623	1.7307	0.40654	0.3962	0.93044	-0.65758	1.02407	3.60487	1.76656	1.9184	2.42907	1.77546	2.85399	2.05269	3.2597	2.96072	2.04285	2.70369	1.88762	2.52463	1.78433	4.37875	2.20766	1.53224	2.86261	2.09047	1.24846	2.23867	1.0835
220318	0	1.30835	1.24502	1.84423	1.92345	1.96595	1.06408	1.53415	0.3927	0.98182	1.34143	1.69046	4.12781	0.617	0.03342	-0.33724	0.94988	0.26482	3.40365	1.17026	3.50817	1.3298	1.49845	2.53362	2.42784	2.50496	1.31408	2.75307	1.28285	2.91928	3.09682	1.38435	2.57608	2.65244	1.5885	1.04297	1.39515	1.89614	0.87564	1.60466	1.06483	4.10029	2.94385	1.19285	3.70393	2.14504	-2	2.31601	0.0086
220319	1	1.67256	1.02325	2.78382	2.41081	1.76923	1.62128	2.12905	0.76716	-1.52288	1.12156	2.81896	3.97546	0.51322	0.27875	0.8651	1.3831	0.55871	3.35922	0.84572	1.32449	1.76693	0.51983	0.75435	1.11628	0.80956	1.43281	2.99652	1.36511	1.94022	3.03047	1.48785	2.63199	1.64748	2.64181	3.19011	1.55871	2.22699	1.79225	2.21804	1.0976	4.62747	1.83979	0.94052	2.49275	1.78319	0.92012	1.67532	0.51455
220320	0	1.3865	0.61384	2.18534	1.84788	1.54233	0.69373	1.64503	0.16137	1e-05	1.24204	2.55988	4.341	-0.82391	-0.01323	-0.85387	0.48287	0.09342	1.70978	0.26717	1.55883	0.58659	-0.16749	0.46982	0.94448	-0.17393	0.98811	2.87258	1.60173	1.48601	3.72954	1.64924	2.68965	1.67715	3.50376	3.1807	1.61363	2.32582	1.5253	2.3776	1.26529	2.62067	2.94019	0.8651	1.50079	2.12061	0.78675	1.68205	0.42813
220322	0	1.50651	1.01242	3.59192	2.32805	1.74036	1.51996	1.84473	0.60423	-0.58503	1.26858	1.73151	3.98092	0.75128	0.07555	-1.22185	1.34713	0.64444	3.0204	0.6902	2.31645	1.82692	0.36736	1.04179	0.91645	1.00732	1.27254	2.52758	1.12581	3.47937	2.53136	1.2833	2.45923	1.64748	2.00932	2.2461	1.39602	2.10356	1.25672	1.75914	-0.97881	4.04074	2.71171	0.87157	2.22074	2.11886	0.64933	0.68485	-0.04576
220324	0	1.88542	0.89873	2.7847	1.94032	1.70475	1.00346	0.91116	0.46835	-0.90309	2.12179	1.99052	3.38558	0.31175	0.07555	-0.13668	1.24969	0.34242	2.33678	0.51851	3.6363	1.40381	0.72591	2.34284	1.05576	1.35927	1.09726	2.14498	1.66736	3.29131	2.60397	1.57875	2.64389	2.01195	3.41119	1.94211	1.77619	2.40336	1.56015	2.14517	0.93349	3.89847	3.74309	1.57484	3.17176	2.09965	0.69897	1.93505	0.47857
220325	1	1.73054	0.98989	2.88948	2.40649	1.89332	1.5753	2.21859	0.69373	-1.52288	1.42749	2.83456	3.83647	-0.22915	0.25042	-0.37675	1.49707	0.57519	3.46747	0.71433	2.76742	1.90988	0.76343	1.0983	1.4062	1.85697	1.41979	3.33883	1.26905	3.39052	3.30156	1.34928	2.5825	2.02119	2.1889	2.49472	1.46479	2.17531	1.25672	2.54871	-0.97881	3.36302	3.77641	1.2615	3.62833	2.06509	0.49969	1.48101	0.42813
220326	1	1.43854	1.24748	2.45062	2.23742	1.55011	1.61247	1.73247	0.74036	-1.52288	1.65725	2.24022	3.90098	0.85612	0.13988	0.14613	0.85187	0.55145	2.84235	1.28103	2.6806	1.83161	0.92531	1.82033	1.52504	2.60311	1.45743	2.31061	1.52608	3.15868	3.07036	1.65792	2.71106	3.23994	2.94052	2.19404	1.91814	2.52306	1.69496	1.91824	1.53326	4.38157	3.29115	1.58297	3.36381	2.10384	0.92376	2.09212	0.91434
220328	1	1.39094	0.64738	1.06483	2.38231	0.98091	1.38881	1.32118	0.06446	-1.52288	1.3251	0.63548	3.6699	1.086	-0.26761	-1.22185	0.44404	-0.23657	1.66689	0.61909	1.43088	1.70209	0.17026	0.62737	0.90795	1.24477	0.91222	1.90423	0.8109	2.03185	1.25888	1.08743	2.5217	1.13925	1.471	1.33666	1.01452	2.06874	1.06221	1.5914	1.14551	3.52565	1.85896	0.66276	1.87674	1.39164	0.63949	0.72346	-0.08092
220330	0	0.82282	-0.92082	0.77085	1.76373	0.27646	-0.10237	-0.10237	-2	-0.14874	0.92376	1e-05	1.76945	0.02531	-0.76955	-2	-0.45593	-2	-2	-0.0655	1.30016	0.4456	-1.52288	-0.00877	0.18752	-0.17393	0.04532	1.39794	1.19618	1.1284	0.94841	1.40037	2.56611	1.14644	0.59988	0.68124	1.16584	1.95487	1.13386	1.28217	0.76042	0.97727	0.93146	-0.3279	0.20412	1.8592	0.51455	0.70415	-0.4318
220331	1	1.36436	0.71433	2.06599	2.30356	1.06967	1.49332	1.7145	0.40824	-1.52288	1.16938	1.03663	3.79429	0.83123	-0.1549	-1.22185	0.68664	0.32428	2.18104	0.47857	2.31656	1.84609	0.17609	0.63949	1.29292	1.13481	0.88874	2.31205	0.8791	2.50453	1.71079	1.23019	2.53943	1.48316	1.86988	1.65186	1.20602	2.11424	1.1364	1.8472	1.24576	3.77384	2.44248	0.734	1.49859	1.71692	0.7185	0.98811	0.1959
220332	1	1.33586	1.08849	3.19873	2.26375	1.48359	1.59017	2.05119	0.66932	-1.52288	1.52061	1.81331	3.7566	0.80414	0.01703	-0.18709	1.11059	0.57287	2.94627	1.29003	3.52101	1.57921	0.54033	2.06908	1.24527	1.1827	1.17638	2.64246	1.13162	3.4066	2.58867	1.40002	2.56302	1.65658	1.88041	2.03286	1.5904	2.26401	1.26694	1.94305	1.18213	3.99685	3.88802	1.57066	2.66212	1.99765	0.7356	1.5325	0.41996
220333	1	1.61437	1.18127	3.30528	2.33828	1.56502	1.66455	2.10309	0.617	-1.52288	1.54108	2.44047	3.98874	0.57287	0.19312	-0.03621	1.41196	0.5172	3.44047	1.23223	2.41621	1.74013	0.57749	1.78689	1.26975	1.2159	1.52879	2.76761	1.23452	3.31099	3.27006	1.43425	2.51805	1.85455	2.41096	2.41395	1.47041	2.1914	1.42619	2.06183	1.32428	4.26847	2.78232	1.01536	2.66212	1.92002	0.78533	1.47494	0.53148
220334	1	1.36436	1.08849	2.75593	2.26335	1.5934	1.95593	2.52858	1.06183	-1.52288	1.16256	2.04462	3.87161	0.80414	-0.03152	0.61066	1.02979	0.68034	2.81968	0.92686	1.10789	1.73376	0.33646	0.38739	1.28735	1.09552	1.26529	3.51483	2.07715	2.15201	2.86481	1.92747	2.99849	2.35974	3.39985	2.57017	2.38037	2.85621	2.10927	2.67914	2.24155	3.58865	2.69882	1.89625	3.26171	2.46295	1.67752	2.5491	1.57206
220335	1	1.0013	0.21484	1.46389	1.77122	1.54233	0.69373	1.48216	0.22531	0.15534	0.63548	2.52284	4.13419	0.38917	-0.3279	-0.01773	0.76193	-0.02687	0.77887	0.2014	1.45286	0.51851	-0.04576	0.57403	0.74507	0.4456	1.00346	2.55292	1.66671	1.76268	2.89271	1.68502	2.61149	1.62149	3.30023	3.63728	1.66162	2.404	1.67523	2.53891	1.42846	3.53849	2.45959	1.09621	0.20412	2.24578	0.89982	1.7328	0.4624
220336	0	1.39094	0.71433	1.78025	2.31046	0.94596	1.19368	1.13418	-0.05552	-1.52288	1.23426	1.53046	3.4187	0.44248	-0.20761	-1.22185	1.19424	-0.01323	2.37903	0.5682	3.05742	1.95424	0.30103	0.89487	0.80754	1.16791	0.86392	1.66633	1.66671	2.24274	2.27839	1.61236	2.65888	1.94998	1.40858	1.30578	1.87064	2.29433	1.56937	1.65427	1.89856	2.86368	2.40924	1.36078	2.6911	2.2032	1.22063	1.85101	1.00432
220337	1	1.3126	0.71433	2.12001	2.24888	1.2388	1.51838	1.77786	0.53275	-1.52288	1.2159	1.73022	3.74803	0.49136	-0.13077	-0.03621	1.14582	0.35984	2.38417	0.68395	1.07372	1.6932	0.25527	0.90417	0.86094	1.56632	1.15076	2.33435	1.18667	1.60821	2.17912	1.38075	2.54289	1.59528	2.40998	2.29872	1.44529	2.15482	1.42619	1.73344	1.35793	4.35202	1.77034	0.99782	1.97516	1.71692	0.86332	1.51415	0.4456
220339	1	1.30471	1.04727	1.97918	2.30151	1.42504	1.58286	1.85709	0.67852	-1.52288	0.79934	1.44685	3.73608	0.79449	-0.09691	-0.18709	0.69723	0.57287	2.5045	0.61066	1.37858	1.65369	0.26245	0.64542	1.1284	1.13481	1.06408	2.47996	1.11628	1.48544	1.82497	1.38075	2.51254	1.5214	2.10164	2.43913	1.47041	2.16988	1.34439	1.80462	1.34713	4.3982	1.64552	0.82217	2.07262	1.71692	0.78533	1.38328	0.33846
220340	1	1.41564	0.89597	2.85475	2.24105	1.51825	1.5172	1.76283	0.64345	0.36173	1.42684	1.42927	3.65082	0.88705	-0.05061	0.06819	1.82582	0.45332	2.36586	0.9196	1.40569	1.75251	0.34242	1.21299	1.03302	1.16791	1.15076	2.31677	2.11277	2.55162	2.58799	1.89209	2.81867	2.40451	2.44465	2.24998	2.36124	2.72797	2.04556	1.89889	2.29996	3.91347	2.63063	1.90461	3.25756	2.51552	1.71725	2.47758	1.5824
220341	1	1.4096	0.81757	3.21995	2.34899	1.18355	1.48416	2.04739	0.60097	-1.52288	1.1329	1.36173	3.05295	0.87967	-0.20761	-0.4437	1.12254	0.35984	2.88306	0.71684	2.64895	1.80092	0.17898	0.94694	0.93601	1.13481	0.99476	2.66159	2.11896	3.07323	2.69841	1.89675	2.89743	2.40934	1.83327	2.04017	2.36513	2.73131	2.02531	2.08976	2.34321	2.86551	3.12576	1.90929	3.26377	2.54888	1.73632	2.44532	1.60336
220343	1	1.57887	1.51402	2.3112	2.39428	1.96867	1.58816	1.75097	0.78746	1.13799	1.52061	0.8451	3.92076	1.24625	0.45484	0.50651	0.96895	1.08099	2.14029	1.25018	2.60216	1.85485	0.40483	1.22531	2.00398	1.43329	1.28511	2.1919	1.4853	2.44394	2.08593	1.61606	2.74703	1.77342	3.01541	1.68449	1.82413	2.49774	1.62034	1.97058	1.55883	4.09928	2.57796	1.35276	2.65346	1.99765	1.03862	2.00199	0.84261
220344	1	1.40654	1.17377	2.69794	2.35845	1.57944	1.75641	2.07577	0.79449	0.92891	1.36192	1.52634	4.18613	1.13322	0.11059	0.21219	0.98	0.71096	2.74055	0.99344	2.64791	1.86794	0.32015	0.65128	1.79141	2.45252	1.2003	2.74261	2.01339	2.9617	2.54059	1.83001	2.75734	2.29708	2.61415	2.41679	2.24986	2.64291	1.93526	2.05335	2.20997	4.03795	2.84025	1.8204	3.15818	2.45582	1.5506	2.37499	1.46135
220345	1	1.33203	1.01242	2.91156	2.2895	1.3298	1.48671	1.8464	0.49693	-1.52288	1.33465	2.27798	3.47031	0.44248	-0.03152	-1.22185	0.68034	0.54033	3.29432	1.0141	2.56322	1.71063	0.89818	1.78376	1.11126	1.22789	1.26529	2.61741	1.3784	3.02835	2.45734	1.43024	2.50694	1.87576	1.6939	2.08048	1.55859	2.13101	1.36286	2.30253	1.5266	4.31665	3.12644	1.24229	2.67893	2.03838	0.96237	1.43152	0.66558
220346	1	1.50202	1.31281	2.70285	2.32195	1.73933	1.70484	1.97612	0.84198	0.73878	1.38739	0.96942	3.81858	0.87216	0.35411	0.49276	0.95134	0.95713	2.91908	1.00518	3.52883	1.73616	0.29447	0.92737	1.80421	1.32593	1.15076	2.64841	1.21139	3.50135	2.0128	1.40909	2.49934	1.44028	1.82711	2.39192	1.49429	2.21503	1.29951	2.30527	1.14551	4.03588	3.95665	1.6067	1.90358	2.02882	0.80754	1.49499	0.48001
220347	1	1.58127	1.42226	3.27324	2.0707	1.79824	1.03342	1.01115	0.30535	-0.90309	1.95501	3.20568	3.47118	-2.30103	0.0569	0.22011	1.45621	0.38382	3.05903	0.73878	2.57245	2.38537	0.86332	2.26425	1.51282	1.86165	1.36418	2.86692	1.65215	1.91418	3.77079	1.53782	2.81721	1.69346	3.29131	3.73522	1.74515	2.36228	1.50759	2.64686	0.81823	3.31417	3.93174	1.40157	3.85203	1.95923	0.84819	1.93217	0.42975
220348	1	1.3126	1.11661	1.72485	2.32449	1.16346	1.59539	1.91286	0.52504	-1.52288	1.18327	0.52634	3.8991	0.69461	-0.23657	-1.22185	0.42325	0.48001	2.10718	0.86806	2.88659	1.66351	0.17898	1.19201	1.1452	1.4961	0.86392	2.54611	1.21139	2.30677	1.80862	1.43425	2.60499	1.58013	2.38286	1.57008	1.48643	2.24336	1.35832	1.90526	1.29994	4.06577	2.78987	1.08027	2.38807	1.80496	0.8293	1.5325	0.48996
220350	1	1.38453	1.0983	2.8751	2.35069	1.54245	1.87239	2.46482	0.96942	-1.52288	1.18327	1.63979	3.98235	0.78462	0.03342	0.31806	1.08314	0.71096	3.26	1.23729	3.15112	1.79141	0.31387	1.56098	1.39199	1.22194	1.15076	3.20821	2.22011	3.50961	2.86628	2.04731	3.03957	2.52648	2.28731	2.47334	2.58314	2.90979	2.27584	2.61186	2.49178	4.54433	3.61329	2.10646	3.46168	2.6963	1.89581	2.69617	1.74162
220351	1	1.37457	0.71433	2.72451	2.30207	1.20303	1.57864	2.05869	0.59439	-1.52288	1.19005	1.7421	3.30111	0.23045	-0.13077	-1.22185	0.84073	0.40993	2.84612	0.7348	3.03504	1.68332	0.32634	0.3483	0.7679	0.96661	0.97543	2.71363	1.06595	3.31732	2.49509	1.22037	2.48374	1.44028	0.83632	2.18047	1.33686	2.05896	1.23172	1.39445	1.23096	1.68886	3.21301	1.03262	2.16587	2.00847	0.7356	0.91698	0.23553
220352	1	1.48544	0.44871	1.4178	2.28912	0.76268	1.28601	1.37199	-0.02687	-1.52288	1.11727	0.91908	3.48802	-2.30103	-0.30103	-1.22185	0.48001	-0.10791	3.01243	0.81889	1.95366	1.62808	0.37107	1.54183	1.01115	1.1827	0.48144	2.0743	1.06595	2.64316	2.36812	1.33666	2.61807	1.80808	2.16982	1.89076	1.47041	2.04891	1.28892	1.78405	1.26007	4.02727	2.65666	1.00647	2.89354	1.86929	0.68034	1.35679	0.43297
220353	1	1.4096	0.77012	1.40909	2.35002	1.31597	1.33486	1.28825	0.54531	-1.52288	1.17638	0.7356	3.62936	0.60746	-0.1549	-1.22185	0.48001	0.23805	1.72329	0.45484	1.07372	1.64157	0.09342	0.48144	0.78817	1.11594	0.74819	1.94325	1.31387	1.57345	1.76945	1.45712	2.59451	1.64375	2.12382	1.44436	1.57159	2.23104	1.31994	1.67394	1.53326	3.88355	1.58917	0.99782	2.10605	1.91222	0.90687	1.56703	0.63548
220354	0	1.39915	1.07151	2.70905	2.32096	1.81631	1.66867	2.13846	0.81757	-1.52288	1.06221	0.33041	3.87433	0.84757	-0.02687	0.20683	1.05956	0.84261	2.32785	0.64836	2.80912	2.18076	0.24304	0.82543	1.16524	1.50379	0.95761	2.83963	1.02857	2.92572	2.04072	1.31323	2.57862	1.79609	2.35303	2.36386	1.50569	2.26186	1.25115	2.15259	1.18724	4.00617	3.09383	1.0976	-1.45593	1.94851	0.79099	1.91206	0.33445
220355	0	1.03181	0.63849	2.90413	1.67669	1.70398	1.40019	1.56726	0.35025	0.33646	1.17464	2.29612	4.18648	0.50515	-0.08619	-0.61979	0.78675	0.25285	3.30952	1.08529	2.30591	1.37767	1.21245	2.64026	1.34908	1.7602	1.04532	2.72346	1.40671	3.65767	3.31277	1.4843	2.47702	3.09428	2.7556	2.10233	1.64591	2.01368	1.16643	1.93997	1.00945	4.01297	2.90093	1.32181	4.10411	2.39527	-0.10237	1.38328	-0.09151
220356	0	1.36305	0.63849	1.57933	2.43048	1.27692	1.2408	1.46672	0.3927	-1.52288	1.02531	0.14613	3.42961	0.82086	-0.07058	-1.22185	0.41996	0.15534	1.80475	0.5977	1.57322	1.78845	0.12057	1.12613	1.21219	1.07809	0.78817	2.06539	0.67761	2.25198	1.35698	1.08063	2.70175	1.10958	1.35774	1.50024	1.19562	2.15549	1.09864	1.47958	0.66652	2.33222	1.72648	0.50379	-1.45593	1.16197	0.65896	-1.69897	-0.36653
220357	1	1.52595	1.39881	2.17199	2.43433	2.09022	1.4612	1.72304	1.31618	-0.92082	1.25888	0.72263	3.85264	0.98767	0.38561	0.4843	0.7332	1.02816	2.30728	0.97359	2.46444	1.84317	0.30535	1.07262	1.89198	1.22141	1.10449	2.26383	1.11959	2.39874	1.62107	1.306	2.65256	1.41764	2.24445	2.16173	1.36642	2.27149	1.22089	1.59966	1.07298	3.61054	2.40495	0.87448	1.32552	1.6217	0.61595	0.38739	0.1959
220358	1	0.96379	-0.92082	0.77597	1.76982	0.99034	-0.16115	0.0607	-0.5376	0.51322	0.93752	1.77902	2.52081	0.25042	-0.46852	-2	-0.39794	-0.69897	-0.5376	-0.4318	1.30664	0.39794	-0.52288	0.09691	-0.07058	-1.1549	0.44248	1.48101	1.15897	1.50229	2.28954	1.25237	2.91995	1.40329	0.88818	2.18221	1.18099	1.53403	0.96284	1.66969	0.82543	0.72591	0.89982	-2	0.20412	1.94635	-2	-1.39794	-0.67778
220359	0	1.57148	0.98408	3.4287	2.41358	1.68655	1.39252	1.8477	0.46538	-1.52288	0.88762	2.2503	3.56181	0.48001	0.17898	0.10721	1.36773	0.22272	3.07413	0.87506	2.00312	1.74811	0.48572	1.26174	0.99826	0.99432	1.233	2.62854	0.97081	2.70282	3.22219	1.11561	2.57862	1.50051	0.82672	2.37811	1.39322	2.18127	1.02653	1.7332	-0.97881	2.0117	3.4262	1.05843	2.59587	1.70295	0.68931	-1.69897	-0.07058
220360	0	1.55847	1.44451	3.71	2.3373	2.15866	1.96656	2.6449	1.11628	-1.52288	1.34596	2.83443	4.02595	0.96895	0.43297	0.20683	2.13837	1.09272	5.97761	1.22737	5.74636	2.37493	0.63949	1.64963	1.97543	1.80774	1.72181	3.94412	1.89614	5.18853	3.33122	1.91392	3.09454	2.32033	4.09577	2.65038	2.37543	2.93458	2.08135	2.7146	1.98127	4.69205	4.45386	1.949	3.53829	2.4282	1.44576	2.59722	1.40739
220361	1	1.46627	1.14019	3.16536	2.32096	1.93606	1.49955	1.90455	0.62839	-1.52288	1.10619	2.56535	3.63935	0.74663	0.16435	1.0976	1.077	0.56467	2.73263	0.68395	1.78696	1.702	0.48714	1.00475	1.15076	1.07809	1.38703	2.71052	0.89982	1.75051	3.0618	1.20871	2.5601	1.59295	1.78032	2.92566	1.44201	2.18943	1.49429	2.15146	0.89265	4.21478	2.66132	0.78888	-1.45593	1.49332	0.86034	1.95871	0.0569
220362	0	1.25672	0.62221	2.1036	1.65858	1.83626	0.5563	1.28194	0.35411	1e-05	0.76343	1.73352	3.963	0.25042	-0.03152	-0.3098	0.90417	0.38382	0.55871	0.2878	1.72591	0.4183	-0.08092	0.75128	0.95999	0.41497	0.96848	2.34858	1.41797	2.06711	2.35042	1.48259	2.79166	1.74539	2.82308	2.26795	1.48643	2.05568	1.29535	2.74979	1.17026	2.3355	1.99427	0.58206	2.56908	2.31203	-2	1.02816	-0.02687
220363	0	1.00988	-0.92082	0.73957	1.7406	1.12678	0.09691	-0.00436	-0.4437	1e-05	1.10449	0.74429	3.19141	-0.05061	-0.52288	-2	-0.39794	-0.50864	-0.20066	0.04532	1.42749	0.39794	-0.92082	0.20412	-0.07058	-1.1549	0.26007	1.47553	-0.39254	0.23045	0.8791	1.06521	2.59822	-0.02228	0.64542	1.11561	0.79379	1.25864	0.8293	1.74092	-0.82391	-0.42022	0.25527	-2	0.20412	0.7328	-2	-1.39794	-1.39794
220364	0	0.72428	-0.92082	0.69108	1.66332	0.44404	-0.11351	0.11059	-0.34679	1e-05	0.95376	-0.12494	1.02202	-1.39794	-0.55284	-2	-0.55284	-1.69897	-0.88606	-0.11919	1.25237	0.54283	-0.79588	0.12385	0.13988	-1.1549	0.27875	1.34341	1.19089	1.41764	1.21775	1.42062	1.77866	1.54456	0.95904	1.18583	1.38039	1.77188	1.14457	1.26102	1.5605	-0.42022	1.01368	0.00432	0.20412	1.82685	0.5966	0.75205	-0.5376
220365	0	1.33163	1.06032	3.42341	2.25064	1.87396	1.58456	2.09646	0.77597	-1.52288	1.21431	0.94498	3.81489	0.61278	0.22789	-0.03621	2.7097	0.92169	2.32588	0.97864	3.00517	2.16767	0.27184	1.81723	1.32098	0.94201	1.15168	2.82722	1.31806	3.68437	2.25566	1.4606	2.65105	1.87766	2.641	1.51388	1.56914	2.41216	1.41027	2.09871	1.24576	3.87082	3.0928	1.17289	3.02918	2.1815	0.63749	1.44917	0.4843
220366	0	1.57565	0.5955	1.7926	2.37016	1.56015	1.2887	1.22789	0.34242	-1.52288	0.96988	1.91897	3.67491	0.33244	-0.1549	-1.22185	0.95085	0.11727	2.94194	0.65321	2.33905	1.73167	0.54531	1.15625	0.92531	0.94201	0.88081	1.99176	1.19033	2.71108	2.32364	1.42813	2.71982	1.88767	2.63687	2.00826	1.50569	2.28087	1.30578	1.5244	1.11594	4.26639	2.38446	0.78888	2.54013	1.84868	0.71684	1.38093	0.33445
220367	0	0.80277	-0.92082	0.84073	1.67897	0.83442	0.1959	0.47712	-0.27572	0.36736	0.92428	1.05154	3.35756	0.28103	-0.49485	-1.39794	-0.14267	-0.85387	-0.11919	0.02938	1.41128	0.54283	-0.4437	0.2833	0.29226	0.43457	0.27875	1.58149	1.13226	1.43616	1.82269	1.42062	1.85083	1.54456	0.92273	1.43775	1.29623	1.78831	1.10072	1.52061	1.52401	1.37967	0.95856	0.00432	0.20412	1.82685	0.65418	0.95085	-0.5376
220369	1	1.64562	0.67669	3.23822	2.3483	1.73552	1.31869	1.83461	0.2878	-1.52288	0.72997	2.52486	3.39987	-2.30103	0.20412	-0.03621	1.72148	0.32838	2.96789	0.55267	1.13513	1.78168	0.50106	1.3092	1.00903	1.0249	1.17348	2.8088	0.97081	1.8632	3.01927	1.08063	2.60653	-1.52288	1.41481	3.25215	1.36642	2.05169	1.47041	2.31831	-0.97881	2.70759	2.66476	0.39445	2.77903	1.16197	0.79099	-1.69897	0.15534
220370	1	1.40654	0.74273	1.22141	2.41938	1.47305	1.51428	1.91924	0.62839	-1.52288	-1.45593	-0.05061	3.70802	0.77815	-0.26761	-1.22185	-0.04576	0.22272	1.77335	0.29003	2.81778	1.8101	-0.04576	-0.24413	1.19921	0.97772	0.5955	2.5928	1.05423	1.78204	1.42095	1.27508	2.74782	1.41764	1.98502	1.99029	1.39322	2.30468	1.22089	1.85461	1.02366	3.75838	2.85163	0.80414	1.40756	1.49332	0.75128	0.6637	-0.10791
220371	1	1.33163	0.95424	2.53021	2.39303	1.59638	1.51428	1.7653	0.62839	-1.52288	0.11394	1.29159	3.84733	0.55145	0.07188	-0.284	0.87852	0.48001	2.95387	0.63144	3.09836	1.861	0.16435	0.83059	1.05918	1.13893	0.88081	2.37528	1.68422	3.89168	2.3721	1.75343	2.91027	2.0707	3.46991	1.95679	2.05542	2.72921	1.83442	1.94086	1.71883	4.33691	3.11195	1.56844	2.73659	2.29277	1.0799	2.22802	1.05385
220372	0	1.3543	0.95424	1.84248	2.35182	1.65906	1.63889	2.05239	0.75815	-1.52288	0.75664	1.51508	4.02203	0.69373	0.0569	0.04532	1.01494	0.49554	2.62494	0.54654	1.54605	1.8101	0.19312	0.90091	0.95134	0.86629	0.88081	2.7421	0.89982	1.75679	1.81351	0.92686	2.43611	-1.52288	1.80496	3.01895	1.17377	2.08081	1.1383	2.1557	-0.97881	3.73248	2.45229	0.63749	0.89982	1.49332	0.75128	-1.69897	-0.07058
220373	1	1.38364	1.07151	3.48126	2.2863	1.83385	1.54864	2.06565	0.77597	-1.52288	0.90526	1.77004	3.68528	0.74663	0.13033	-0.03621	2.03133	0.93197	3.16622	0.8651	3.11842	2.80498	0.3962	1.47056	1.5027	1.06558	1.21405	2.85734	1.11959	5.18853	2.34189	1.18554	2.53665	1.41764	2.0223	2.19162	1.36642	2.24856	1.31091	1.84136	0.66652	3.76649	3.04731	0.98632	3.55666	2.20537	0.68931	-1.69897	0.02938
220374	1	0.83569	-0.92082	0.99651	1.56597	0.83442	0.31806	0.63949	-0.21467	0.23805	0.83885	0.97313	3.85822	0.23805	-0.55284	-1.39794	-0.00877	-0.58503	-0.11919	-0.00436	1.34321	0.49554	-0.61979	0.17319	0.13988	0.32015	0.38739	1.74335	1.05918	1.39094	1.59028	1.3948	1.75861	1.50799	1.75504	1.17522	1.32613	1.81928	1.06446	1.72181	1.52401	1.87731	1.24748	0.00432	0.20412	1.82685	0.58092	0.65896	-0.65758
220375	1	1.34986	0.84386	2.80579	2.335	1.59638	1.29601	1.5977	0.52763	-1.52288	0.78176	1.41963	3.60897	0.51055	-0.11351	-0.03621	0.77887	0.53782	2.90119	0.74896	2.49319	2.07697	0.26482	1.37511	1.17231	1.17202	0.78817	2.30844	1.24773	2.80623	2.3166	1.32695	2.50301	1.61826	2.49721	2.65747	1.4183	2.17289	1.22089	2.04731	-0.97881	4.31311	2.87462	0.98632	2.4298	1.84868	0.67943	0.233	0.27184
220376	0	1.44529	1.02694	1.55108	1.75702	1.37585	0.40312	1.12937	-0.02687	0.79099	1.824	2.12021	3.53253	0.56348	-0.23657	-1	0.35411	-0.13077	-0.00877	0.59218	1.51415	0.61066	0.0607	0.62941	0.5611	0.55267	0.82866	2.49053	1.31785	1.79253	2.86621	1.38292	2.89904	1.58478	1.78283	2.91294	1.36173	1.68824	1.26764	2.26	0.233	1.90477	2.57763	-2	0.20412	2.13612	-2	-1.39794	-0.31876
220377	1	1.46627	1.10278	1.87552	2.40702	1.75762	1.16879	1.055	0.25527	-1.52288	1.24452	0.51851	3.36831	0.83442	0.10721	0.2833	0.86806	0.35025	2.11747	0.48855	1.44059	1.76373	0.25527	0.44404	0.86747	1.12352	0.88081	1.7195	0.67761	2.17592	1.13354	1.08063	2.65405	0.92737	0.76716	1.21325	1.04218	2.01982	1.00604	1.46538	0.66652	1.5895	1.49052	0.39445	-1.45593	1.6217	0.56703	-1.69897	-0.36653
220378	1	1.42781	1.02449	2.55674	2.414	1.79789	1.37162	1.36903	0.61595	-1.52288	1.33465	1.84205	3.80988	0.79309	0.13672	-0.03621	1.23045	0.56467	2.46688	1.01326	1.56003	1.88457	0.57634	1.58995	1.11193	1.23629	1.14019	2.0223	1.0013	2.73099	2.17161	1.29115	2.58579	1.998	2.06442	2.42812	1.35218	2.12756	1.2393	1.55799	0.89265	3.94869	2.30865	0.87448	3.25258	1.84868	0.71684	-1.69897	0.10721
220379	1	1.59373	1.25864	1.87858	1.77283	1.77291	0.70501	1.65263	0.43933	0.88024	1.91892	2.57934	3.42936	0.68124	-0.00436	-0.72125	1.4283	0.49693	1.36078	0.74819	1.68476	0.92273	0.24055	1.10003	0.93146	0.79934	1.09447	3.28444	1.61857	1.869	2.89261	1.54913	2.95567	1.95342	2.0923	3.08903	1.59846	2.11774	1.3731	2.4041	1.50542	2.79698	3.68228	1.26694	0.20412	2.36724	-2	1.30963	0.04922
220380	1	0.53782	-0.92082	0.43297	1.56086	1.00518	-0.07572	-0.09691	-0.45593	1e-05	0.78958	0.25042	3.23418	-1.39794	-0.69897	0.22272	-0.45593	-0.95861	-0.11351	-0.61979	0.86034	0.29447	-0.61979	0.24055	-0.52288	-0.07572	0.19312	1.28803	1.33325	1.60692	1.29026	1.51308	2.3284	1.94601	0.93952	1.96166	1.64601	1.91153	1.26031	1.67523	1.78082	2.055	1.22194	-2	0.20412	2.27786	0.78533	-1.39794	-0.55284
220381	1	1.3587	0.79727	2.5801	2.39966	1.41946	1.46731	1.87087	0.60959	-1.52288	1.08493	1.12123	3.50171	0.61278	-0.24413	-1.22185	0.89209	0.39094	2.47494	0.87852	3.31893	2.59868	0.22789	1.48387	1.05918	1.11294	0.66932	2.57715	0.80821	2.63434	2.11687	1.03981	2.58932	1.10958	1.27091	1.7387	1.15076	2.06945	1.03623	1.93202	-0.97881	1.84634	3.44126	1.14706	1.5358	1.7626	0.44871	-1.69897	0
220383	1	1.27989	0.79727	1.35468	2.36154	1.47305	1.32715	1.12548	0.14613	-1.52288	0.98453	0.52892	3.76262	0.4133	-0.01323	-0.284	0.60531	0.41162	1.66839	0.51851	1.5978	1.72632	0.27646	0.69373	0.54033	0.87852	0.7332	1.78226	0.67761	1.4618	1.37949	0.98989	2.4662	0.35603	1.85932	1.26482	1.19562	1.98466	1.03623	1.26998	-0.97881	3.44162	2.13586	0.53403	-1.45593	1.6217	0.23045	-1.69897	-0.14874
220384	1	1.43791	1.27692	2.55728	2.3483	2.03387	1.73304	2.18642	0.96237	-1.52288	1.11661	1.89812	3.8635	0.70329	0.33244	0.39794	1.47842	0.97864	2.77663	0.92993	1.9095	1.89009	0.49276	1.13418	1.28623	1.0249	1.21405	2.96198	1.24773	2.26578	2.37729	1.40071	2.57498	1.6835	2.584	2.36418	1.52492	2.28087	1.38543	2.04731	1.02366	3.80174	3.2725	1.25212	3.05618	1.89691	0.7679	1.17926	0.47276
220385	1	1.7796	1.23274	3.64801	2.29612	2.09419	1.32715	1.90455	0.49415	-1.52288	1.49982	2.72215	2.97515	-0.03621	0.42488	1.01953	1.82776	0.58883	2.71313	0.52634	2.75238	1.87442	0.59879	0.90472	1.67459	2.24232	1.991	3.01718	1.19033	2.46617	3.69971	1.2393	2.48961	1.94581	2.23114	2.62843	1.74858	2.16429	2.27319	2.25227	-0.97881	3.7523	3.43943	1.04139	3.00408	1.7626	0.54033	2.22295	0.33445
220386	0	1.21696	0.8651	2.98067	2.0976	1.75762	1.42602	1.84367	0.67669	-1.52288	-1.45593	1.14019	3.85076	-2.30103	-0.09691	-0.03621	1.17782	0.58883	2.60163	0.27875	2.5131	1.92231	0.16435	0.84696	1.54208	1.87881	0.83696	2.55685	0.80821	3.2143	1.93937	0.92686	2.06277	0.92737	1.67099	1.59017	1.19562	1.92819	1.07298	2.04766	-0.97881	3.85662	2.49086	0.39445	1.71475	2.07744	0.59218	-1.69897	-0.07058
220387	0	1.37254	0.7839	1.26788	2.50587	-0.38195	1.66351	2.32426	0.89487	-1.52288	1.10958	0.25285	3.38852	0.86094	-0.07058	-1.22185	0.08636	0.53656	1.61002	0.52892	2.57977	1.7693	0.33244	0.32838	0.83759	0.97818	0.58092	3.0509	-0.78252	1.64246	-0.59346	1.3438	2.60161	-1.52288	1.7303	1.34713	0.94349	2.13824	1.07954	2.51589	-0.97881	-0.74473	3.11694	0.93247	-1.45593	-0.11634	0.56467	-1.69897	0.14922
220388	1	1.42781	1.01157	2.81027	2.27133	1.83385	1.67979	2.3307	0.90956	-1.52288	1.27254	2.29914	3.81991	-0.09151	0.15229	0.04532	1.35889	0.74429	3.35792	1.13577	3.31601	1.88897	0.50379	1.81104	1.85745	1.13386	1.24204	3.16557	1.22037	5.18853	3.2602	1.43664	2.35847	1.75289	2.62892	2.87481	1.61658	2.22758	1.42991	2.18797	-0.97881	4.06678	3.51938	1.17289	2.57642	2.25312	0.65896	1.49859	0.41497
220389	0	1.35564	0.82478	2.2601	2.45759	1.50623	1.41044	1.63709	0.5611	-1.52288	1.25864	1.2284	3.93792	0.60959	0.04139	0.33846	0.79657	0.56467	2.81637	0.96708	2.64934	1.90768	0.44716	1.5427	1.17667	1.1758	0.95424	2.24005	1.34772	2.75387	2.49482	1.50907	2.59222	1.89807	2.52384	2.19595	1.65128	2.27953	1.33766	1.93987	1.37346	3.90219	3.00764	1.20358	3.26238	2.08483	0.8055	1.58149	0.52634
220390	1	1.44138	0.84323	2.21008	2.48911	1.72616	1.54617	2.01089	0.89487	-1.52288	0.40824	1.42602	3.54578	0.82607	0.11727	0.33846	0.85065	0.64048	2.06315	0.7574	1.29513	1.79782	0.38917	0.72916	0.77379	1.00043	0.91116	2.72004	-0.78252	1.55072	2.33602	1.36173	2.60772	-1.52288	1.48244	2.68745	1.30899	2.12535	1.21827	2.27298	0.79449	3.78907	1.79553	0.75128	-1.45593	-0.11634	0.78032	0.76418	0.28103
220391	1	1.73926	0.9489	2.67644	2.42667	1.65571	1.36642	1.66001	0.48572	-1.52288	1.57078	1.98227	3.71667	-2.30103	0.22011	-0.04576	0.90634	0.56467	2.68954	0.99476	2.61733	1.70526	0.68574	1.50786	1.00389	1.25744	1.1345	2.40382	-0.78252	3.4398	2.69025	1.33746	2.45646	1.53403	2.11464	2.31608	0.7796	2.12535	1.10209	1.79407	-0.97881	3.81923	3.21007	0.89376	-1.45593	2.08483	0.47276	1.68708	0.18469
220392	0	0.75664	-0.92082	1.43201	1.63073	1.00518	-0.17393	0.37658	-0.29243	1e-05	0.78958	1.81974	2.74349	-1.39794	-0.61979	-1.30103	0.35603	-0.74473	-0.11351	-0.52288	1.07004	0.4183	-0.36653	0.24055	0.40824	0.14613	0.5172	1.56597	1.19535	1.50637	1.46657	1.51308	2.3284	1.9235	1.53224	1.63779	1.59539	1.94601	1.08636	1.80475	1.70578	2.50143	1.35736	-2	0.20412	2.14451	0.60959	-1.39794	-0.55284
220393	0	1.23704	-0.92082	0.71433	1.72132	-0.5376	-0.34679	-2	-0.95861	0.3075	1.57864	-0.72125	0.96332	-0.12494	-0.88606	-2	-0.48149	-2	-2	0.28556	1.22686	0.43457	-0.61979	0.17898	-1.22185	-1.1549	0.24551	1.10619	1.18099	1.01494	0.83187	1.19257	2.50214	1.11461	0.2833	0.34242	1.12905	1.65706	0.83885	1.10619	0.70415	0.72509	0.8169	-2	0.20412	1.46225	-0.04096	-1.39794	-0.69897
220394	1	1.65263	0.7839	1.8819	2.46231	1.34084	1.08243	1.22141	0.30535	-1.52288	1.51255	1.50024	3.26688	0.45332	0.05308	-1.22185	0.68574	0.16137	2.60634	1.13956	1.96825	1.72567	0.53275	1.77173	0.83759	0.92788	0.80821	1.77605	-0.78252	2.24849	1.97317	1.15076	2.51771	-1.52288	1.19061	1.27967	-0.48149	1.97548	0.92428	1.48344	-0.97881	2.14226	2.31473	0.46835	-1.45593	-0.11634	0.2014	-1.69897	-0.04096
220395	1	1.45086	0.9489	2.80849	2.50379	1.43441	1.73312	2.37153	1.05614	-1.52288	1.07555	1.14333	3.55975	0.80686	0.08279	0.20412	0.617	0.55145	2.82979	0.79727	3.13871	2.03547	0.3483	0.75511	1.7981	1.00043	0.88762	3.07945	-0.78252	1.98525	1.93283	1.42406	2.5842	0.8488	2.2418	2.37155	1.30899	2.26795	1.24576	2.62532	-0.97881	2.62309	3.22819	0.95952	-1.45593	-0.11634	0.67669	1.00775	0.23553
220397	1	0.85854	-0.92082	1.04883	1.59572	1.44809	0.24551	1.04766	0.21748	1e-05	0.76864	1.86374	3.69373	-1.39794	-0.50864	-1.30103	0.10037	-0.3279	0.27875	-0.4318	1.19424	0.32222	-0.23657	0.46982	0.12385	0.08636	0.57287	2.28603	1.33325	1.58569	2.46619	1.51308	2.37887	1.96666	1.62778	1.74028	1.64601	1.94601	1.1532	1.81783	1.84011	2.61023	1.22194	-2	0.20412	2.14451	0.56937	-1.39794	-0.55284
220398	1	1.4178	0.7839	1.80584	2.4759	1.43441	1.63357	2.19218	0.92583	-1.52288	0.97681	0.7007	3.69805	0.60959	-0.08619	-0.04576	0.47276	0.59218	2.26769	0.69461	2.34627	1.78909	0.31387	0.57864	0.67852	0.92788	0.80821	2.90288	-0.78252	2.18284	-0.59346	1.33746	2.56922	-1.52288	2.03205	1.79162	0.7796	2.09809	1.08707	1.55618	-0.97881	3.57252	2.64642	0.81624	-1.45593	-0.11634	0.52114	-0.4437	0.06446
220399	1	1.40722	0.86034	1.65619	2.47618	1.56443	1.45788	1.77247	0.74896	-1.52288	1.20385	1.43981	3.68778	0.78746	0.04139	-0.04576	0.62428	0.50515	2.19868	0.58092	1.21378	1.72024	0.32838	0.79865	0.77379	0.97818	0.86273	2.42862	-0.78252	1.05385	1.83885	1.35603	2.57092	-1.52288	1.83601	2.25049	1.09795	2.12969	1.10209	1.91782	-0.97881	4.28697	-0.70997	0.60314	-1.45593	-0.11634	0.62428	0.86273	0.01284
220400	1	0.85854	-0.92082	0.72754	1.58546	1.34967	-0.23657	-0.0655	-0.36653	1e-05	0.72346	2.07328	3.29175	-1.39794	-0.50864	-0.40894	-0.27572	-0.60206	-0.03621	-0.95861	0.86034	0.30963	-0.25964	0.36173	-0.03621	-0.07572	0.66745	1.35603	1.19535	1.50637	2.0214	1.45056	2.26026	1.94601	0.98318	1.99904	1.64601	1.89271	1.1682	1.95799	1.66922	2.22873	2.28448	-2	0.20412	2.14451	0.47129	-1.39794	-0.55284
220401	1	1.09864	-0.61979	1.18298	1.60304	1.86906	0.2878	1.03383	0.23805	1e-05	0.88081	2.29484	3.62883	-0.13668	-0.20066	-0.50864	0.02938	0.0607	0.46389	0.08279	1.49721	0.45025	-0.0655	0.8893	0.57864	0.36736	0.81425	2.27832	1.33325	1.6001	1.34967	1.40926	2.35463	1.89862	0.64048	1.4257	1.53643	1.89271	1.00518	1.98682	1.64904	-0.42022	1.16256	-2	0.20412	2.14451	0.47129	-1.39794	-0.79588
220402	1	1.37712	-1	2.58941	2.06423	1.70714	1.2938	1.98232	0.83506	1.077	1.36773	2.66132	4.12454	0.89154	-0.09151	0.33846	1.12418	0.36173	3.37874	0.84136	1.41929	1.04336	0.41497	1.38987	1.1452	0.96142	1.00817	3.34347	1.5382	1.83315	2.85561	1.52453	2.69556	1.95153	2.90528	3.17773	1.96567	2.32566	1.76035	1.29447	2.71605	3.9592	1.83753	1.05038	2.73815	2.30356	0.80889	2.13149	0.53403
220403	1	1.463	1.12222	2.89671	2.36944	2.04293	1.76507	2.38435	1.19173	-1.52288	1.51561	2.32717	3.46628	0.74429	0.31175	0.68215	2.34535	1.10415	3.6303	1.20763	3.10495	1.90972	0.71933	1.79099	1.4853	0.55509	1.51534	3.24619	-0.78252	3.92308	2.58946	1.45773	2.5658	2.34005	1.6504	2.02951	1.5557	2.24361	1.29645	1.92921	-0.97881	4.10008	3.80375	1.42684	3.87845	2.27727	0.56467	2.27189	0.41996
220404	1	1.30856	0.61384	2.13634	2.39912	-0.38195	1.2071	1.69758	0.55145	-1.52288	0.97681	1.81935	3.06212	0.69636	-0.17393	-1.22185	0.11394	0.23553	3.1079	0.51983	2.18684	1.71842	0.38021	0.75511	0.98408	0.82672	0.58092	2.52449	-0.78252	0.11227	2.35744	1.15076	2.5726	-1.52288	0.58433	2.13991	-0.48149	2.05816	0.8537	1.68842	-0.97881	2.14226	2.99982	0.73719	-1.45593	-0.11634	0.49693	-1.69897	-0.25964
220406	1	1.35564	0.7839	2.13478	2.39055	0.96284	1.47188	1.37785	0.64048	-1.52288	1.03902	0.27875	3.53042	0.65514	-0.02687	-0.04576	0.62428	0.3483	2.15761	0.53782	1.84714	1.72925	0.26717	1.01494	0.96284	-0.65758	0.91116	1.99401	-0.78252	2.86472	1.66134	1.32408	2.49714	2.01649	1.59846	0.98677	0.94349	2.05816	0.902	1.16376	-0.97881	3.86493	2.22055	0.98543	3.05849	1.98963	0.03743	1.68708	0.28103
220407	0	0.66464	-0.92082	0.72754	1.57019	1.21564	-0.18046	-0.23657	-0.45593	1e-05	0.74663	1.9524	3.25414	-1.39794	-0.50864	-1.04576	-0.3279	-0.74473	-0.11351	-2	1.07004	0.26482	-0.3098	0.20952	-0.03621	-0.07572	0.5172	1.31175	0.4609	1.62014	2.63511	1.4843	2.34179	1.87081	1.28646	1.9976	1.66894	1.87262	1.1532	1.75861	1.66922	2.48705	1.96853	-2	0.20412	1.9038	0.56937	-0.09691	-0.39794
220408	1	1.49136	1.13672	2.99432	2.31505	1.92752	1.41313	1.67916	0.85248	-1.52288	1.34143	2.53827	3.6055	0.87737	0.29003	0.5302	2.04774	0.67302	2.91693	0.67578	1.38525	1.99065	0.64444	0.75511	1.05881	1.06483	1.64237	2.34431	-0.78252	1.53832	2.54356	1.37273	2.4516	2.04395	1.42553	1.54145	1.1726	2.10741	1.40671	1.89752	-0.97881	3.82045	1.95598	1.50051	4.45366	-0.11634	0.47276	1.79851	0.36173
220409	1	1.45393	0.90795	3.03835	2.17146	1.65571	1.74288	2.32607	0.98091	-1.52288	1.31218	1.98762	3.82264	0.64048	-0.05552	-0.04576	0.47276	0.66181	2.97952	0.82543	3.43122	1.79204	0.40312	0.81291	1.44747	0.84634	0.95424	3.21785	1.57031	2.65724	2.21927	1.58229	2.63671	1.82328	2.81313	2.78463	1.78197	2.40758	1.53377	2.64476	1.53681	3.24828	4.0002	1.53084	2.25392	1.96365	0.94547	1.79851	0.67394

## Sheet: Figure 4b cytokines
PID	vaccine_type	nBASIC_FGF	nEOTAXIN	nG_CSF	nGM_CSF	nIFN_G	nIL_10	nIL_12P70	nIL_13	nIL_15	nIL_17A	nIL_1B	nIL_1RA	nIL_2	nIL_4	nIL_5	nIL_6	nIL_7	nIL_8	nIL_9	nIP_10	nMCP_1	nMIP_1A	nMIP_1B	nPDGF_BB	nRANTES	nTNF_A	nVEGF	nCTACK	nGRO_A	nHGF	nIFN_A2	nIL_12P40	nIL_16	nIL_18	nIL_1A	nIL_2RA	nIL_3	nLIF	nM_CSF	nMCP_3	nMIF	nMIG	nSCF	nSCGF_B	nSDF_1A	nTNF_B	nTRAIL	nB_NGF
139793	1	1.23704	0.39445	2.98979	2.07478	1.77815	1.0406	1.58184	0.39794	0.26951	1.15685	1.65418	3.98812	0.716	-0.20761	-2.30103	-0.39794	0.22531	4.06246	0.80889	3.04275	1.89226	0.10037	1.82276	0.94939	1.03141	0.59439	2.92131	1.31555	3.16547	1.79789	1.15137	2.49642	1.70432	1.26482	2	1.52905	1.99555	0.95036	1.45086	1.71667	3.10833	2.80301	0.84572	2.96143	1.89686	0.59218	1.00604	-0.4437
139794	1	1.48216	0.89873	2.76329	1.6988	1.90913	1.76365	2.41105	0.6561	-1.52288	1.25696	2.24209	3.99463	-2.30103	-0.12494	-1.22185	0.9154	0.65992	4.86836	1.21564	3.30431	1.17056	0.28556	1.6217	1.03902	1.00945	1.21906	3.42869	1.26387	4.885	2.92194	1.38757	2.63941	1.63719	2.30412	2.92596	1.46285	2.22724	1.45682	2.16693	1.10037	3.10496	3.91183	1.30643	2.06393	2.20232	0.90956	1.46909	0.42651
139796	0	0.89653	-0.92082	1.00043	1.76745	1.05729	0.26482	0.77305	-0.38722	0.28556	0.96284	1.5311	3.39478	0.22272	-0.56864	-1.30103	0.11059	-0.49485	-0.03152	-0.07572	1.27898	0.48001	-0.61979	0.53782	0.44091	0.02531	0.44091	1.97516	1.36773	1.3019	1.3294	1.36698	2.54919	1.29623	1.64375	1.42602	1.1685	1.77561	1.00518	1.40088	1.14082	2.47219	2.31275	-0.42022	0.20412	2.02412	0.38202	0.5955	-0.4318
139797	0	0.97727	-0.92082	1.29092	1.83689	1.43791	0.72509	1.56597	0.53148	-0.284	0.93095	0.43136	4.30107	-0.24413	-0.4318	-0.85387	-0.18046	0.14613	2.01132	0.34242	1.83809	0.95328	-0.5376	0.56348	0.71012	0.44091	0.53908	2.64155	1.45163	2.59551	1.64375	1.38757	2.41772	1.26741	2.56733	1.90542	1.30471	1.9285	1.21458	1.80564	1.29358	3.69438	1.85522	-2	0.20412	2.19287	0.40483	1.29447	-0.29243
139801	1	1.34694	0.02938	3.99015	2.06036	1.42275	1.07628	1.41531	0.26007	1.0216	1.30899	1.6744	4.0707	0.58092	-0.38722	-0.4318	2.04953	0.33244	2.97918	0.58546	2.75664	1.97474	0.35603	1.96478	1.13735	1.59616	1.04805	2.49042	1.4257	3.61866	2.35715	1.39915	2.66331	1.8884	2.41007	2.22181	1.50974	2.10745	1.10415	1.53364	1.90628	3.36173	2.82558	1.06371	3.29774	2.15491	0.58883	1.80346	-2.30103
139803	1	1.43393	0.16435	2.35904	2.16661	1.5061	1.09968	1.14675	0.56585	1.09272	1.479	1.22115	4.42486	0.61172	-0.30103	0.26245	0.90037	0.37658	2.59398	0.65418	2.48858	1.21775	0.08991	0.92376	0.95036	1.5168	1.03981	2.0944	1.90827	3.30147	2.25761	1.69897	2.92276	2.17653	3.67273	2.37614	1.98005	2.57807	1.67697	1.74005	1.88513	3.44526	2.58598	1.2982	3.13039	2.53899	0.94547	2.25609	1.21932
139805	1	1.34439	0.89873	2.07628	1.9976	1.73775	1.68015	2.21672	0.54531	1.24055	1.27485	0.90687	4.1612	0.53148	-0.18709	-0.60206	0.45484	0.87737	2.42192	0.74586	3.83796	1.273	0.23805	0.56937	1.65629	1.81438	0.92065	2.98715	1.97197	2.39014	2.55496	1.93141	3.13749	2.24991	5.09497	2.64122	2.37689	3.01157	2.09892	2.70155	1.89326	3.80214	4.17502	1.90693	3.19085	2.35407	1.50853	2.62923	1.42732
139809	0	1.36455	0.943	2.46485	1.98726	1.82171	1.74593	2.30348	0.71096	0.93197	1.01326	1.73239	4.0436	0.42975	-0.10237	-0.0655	0.66087	0.81757	2.8424	0.84136	3.29653	1.38093	0.25768	0.67669	1.60767	1.27091	1.09447	3.24174	1.57967	3.28622	2.78032	1.6287	2.78171	1.83104	3.35929	2.86067	1.84702	2.57108	1.70646	2.46544	1.48982	4.32498	3.47155	1.37694	2.64313	2.19518	1.10857	2.0447	0.89542
139810	1	1.32879	-0.31876	1.88542	2.15336	1.29513	0.97313	1	-0.01773	1.2052	1.39794	0.85854	4.11367	0.51455	-0.40894	0.0569	0.52634	0.07188	2.41	0.49969	1.54283	0.99255	0.0569	1.00475	0.65706	0.97081	0.95182	1.99647	1.54307	2.44621	1.47813	1.39915	2.77468	1.76768	2.67185	1.91004	1.58726	2.17295	1.13767	1.39863	1.7113	3.15274	2.48473	0.88252	2.55134	2.15491	0.40654	1.71248	-2.30103
139811	0	1.26834	-1.60206	2.00458	2.00251	1.46165	1.28194	1.15106	0.03743	1.27485	0.92686	1.19921	3.68332	0.35603	-0.3098	-1.22185	0.56937	0.32428	2.34782	0.34635	2.50432	1.4627	0.15534	0.75282	0.76042	1.06371	0.82543	1.86906	1.1807	3.23056	1.87233	1.33183	2.54718	1.38489	2.43726	1.49886	1.2938	2.23009	1.26079	1.85962	1.10037	3.84009	2.85845	0.9196	0.72099	2.06565	0.74586	1.18667	0.14301
139812	0	1.34104	0.08279	1.53681	2.21498	1.22401	0.96567	1.33021	-0.284	1.41547	1.27462	0.14922	3.9713	0.76716	-0.67778	-0.4318	0.33041	-0.39794	1.98087	0.48001	2.76683	1.01953	-0.37675	0.57403	0.44871	0.94841	0.69636	2.37311	1.2052	1.56667	1.07664	1.21958	2.35906	1.1807	2.37607	1.00647	1.01115	1.86368	0.55267	0.70586	1.89031	2.62296	2.6037	0.25285	2.1428	1.96614	-1.52288	-1.82391	-2.30103
139813	1	1.38166	0.89265	2.63309	1.82872	1.79768	0.64542	1.21139	0.5092	0.7796	1.90773	2.25515	3.82882	0.68842	-0.00436	-0.52288	0.89154	0.36361	2.5389	0.78746	1.64424	0.9058	0.35025	1.31681	1.01072	0.72099	1.26174	2.37014	1.4188	2.46309	2.41214	1.38757	2.30481	1.76103	1.80584	2.40061	1.27784	1.88711	1.21458	1.57043	1.1726	3.43154	3.09981	0.61909	0.20412	2.19287	0.35025	1.94221	-0.22915
139817	1	1.40807	0.53529	2.24613	1.97035	1.87887	1.70834	2.28074	0.6981	1.12189	1.13704	2.18534	3.86477	0.47276	-0.14267	0.53656	0.6721	0.734	2.72412	0.67302	1.7402	1.1758	0.40312	0.56937	1.12905	0.37291	1.2403	3.12829	1.39672	2.02173	3.00834	1.5412	2.54898	1.66717	2.83153	3.82743	1.63739	2.39222	1.68646	2.63011	1.24254	2.04454	2.43856	1.14082	2.16426	1.91924	1.44948	2.21149	0.64246
139826	0	1.54357	1.12613	2.53191	2.0293	1.93692	1.66323	1.80767	0.53148	1.28914	1.52075	2.34296	4.45653	0.65128	0.0086	0.26245	1.22011	0.69108	3.15772	1.25959	2.75454	1.34262	0.62325	1.79775	1.26411	1.53186	1.41697	2.61312	1.1807	3.52011	3.01712	1.33706	2.46574	2.24991	2.40295	2.37321	1.35965	2.10897	1.34163	1.78888	0.96095	4.38027	3.05483	1.02531	2.24578	2.09965	0.71181	1.32797	0.18469
139827	1	1.48473	0.943	3.06241	1.9221	1.90913	1.52127	1.86183	0.39794	1.11227	1.16879	1.63134	3.99233	0.44091	-0.07058	-0.60206	1.58535	0.60853	2.81459	0.90417	3.0381	1.58365	0.38382	1.38721	1.08171	0.94101	1.27989	2.69067	1.14675	3.55422	2.83827	1.39164	2.50742	1.56098	2.5618	2.14016	1.31345	2.14189	1.32838	2.01808	0.69723	4.15181	2.9208	0.96379	2.06393	2.1685	0.77815	1.16406	0.22531
139828	0	1.41896	0.18469	1.77422	1.78739	1.6909	0.36361	0.93952	0.14613	0.65896	1.86213	0.51983	3.4019	0.59988	-0.14874	-0.69897	0.33244	0.07918	1.276	0.66181	1.56455	0.76193	0.05308	0.8109	0.74586	0.70586	0.91116	2.02526	1.38202	1.65514	1.27898	1.25212	2.27905	1.12254	1.29248	1.84342	1.01536	1.70893	1.14799	1.43169	1.09167	2.27335	2.10921	-2	0.20412	2.05365	0.40483	0.92117	-0.74473
139834	1	1.45179	1.18893	3.16822	1.87274	2.0498	1.73957	2.06996	0.67578	1.32469	1.37291	2.06224	3.94342	0.53148	0.12385	0.31175	1.45439	0.74663	2.79261	0.92686	1.94988	1.27944	0.45179	1.25696	1.15473	1.02119	1.50461	2.95391	1.06258	3.30929	2.37885	1.31006	2.39435	1.49318	1.95631	2.60493	1.20656	2.08138	1.31952	2.05181	0.99432	3.85253	2.87214	0.9196	1.18893	2.10998	0.76268	0.65706	0.09691
139835	1	1.29425	0.1271	1.98227	1.86806	1.62655	1.52994	1.77815	0.27875	0.80072	0.92686	1.23955	3.87695	0.15534	-0.37675	-0.60206	0.47422	0.3927	2.72118	0.66652	3.50794	1.12352	0.23045	1.04999	1.05038	0.77305	0.87564	2.6002	1.55811	3.04201	2.23598	1.63769	2.7722	1.81987	3.15978	1.56891	1.81578	2.51174	1.64953	2.11774	1.41531	4.23459	3.3063	1.36192	2.51536	2.11992	1.00173	1.99392	0.81624
139838	0	1.26364	1.19368	2.89157	1.6826	1.83187	0.74974	1.68869	0.54158	0.5682	1.06108	1.78965	3.79924	0.60746	0.01284	-0.33724	0.31175	0.57978	2.08113	0.8055	1.73464	1.58704	0.2014	1.8815	0.99826	0.74351	0.95761	2.87181	1.35218	1.68278	2.5025	1.43233	2.49667	1.39707	1.59306	2.7484	1.26387	1.91094	1.1232	2.57753	1.18441	2.70016	3.05663	0.78462	3.36954	1.99255	0.40824	0.12385	-0.4318
139843	0	1.27898	-1.60206	2.19114	1.96506	1.46165	1.45255	1.64719	0.3032	1.22968	0.86688	0.63043	3.88626	0.26717	-0.42022	-0.0655	0.96473	0.24055	2.21248	0.43457	2.3848	1.3296	0.13354	0.38561	0.65992	0.48144	0.92065	2.38079	1.26387	3.6219	1.83046	1.70001	2.59011	1.51135	2.72654	1.67154	1.42553	2.22438	1.3543	1.93671	1.14239	3.73466	2.40107	0.98	1.87944	2.18027	0.74586	1.53122	0.32222
139846	1	1.47654	1.3948	3.20621	1.96473	2.1767	1.58872	2.00095	0.55991	-0.00436	1.40002	2.63952	3.44955	0.62014	0.26482	1.23905	1.61763	0.7185	3.03855	0.80956	1.62263	1.26126	0.58771	0.86332	1.30899	1.1313	1.88138	2.87309	1.41647	2.98276	3.13323	1.39724	2.14594	1.96628	2.59062	2.95286	1.57944	2.23523	2.51843	2.09117	1.04218	4.48064	1.87581	0.96661	1.86534	2.11518	1.03743	1.87967	0.63246
139849	0	1.52375	0.48144	2.07092	2.13682	1.61448	1.09968	1.41397	0.7679	1.16938	1.52114	1.21484	4.2807	0.71933	-0.24413	0.39445	1.04961	0.4843	2.77754	0.72673	1.81285	1.00043	0.40993	1.24155	1.27231	1.15927	1.25212	2.44373	-0.54516	1.45378	0.1271	-0.66756	0.1271	-0.03621	0.98811	0.7839	-1.22185	-1.60206	-3	0.70586	-1.25964	1.99852	-0.9393	-1.82391	0.13988	0.5849	-1.52288	-1.82391	-2.30103
139856	0	1.41896	0.79029	2.81127	1.79713	1.74803	0.71181	1.53706	0.58659	0.68034	1.87454	1.77166	4.01878	0.57978	-0.06048	0.32015	1.31806	0.53908	2.45548	0.75205	1.48515	1.11528	-0.00436	0.8704	1.52647	1.10003	1.086	2.81612	1.66586	1.79837	3.26578	1.64207	2.43372	1.66969	3.16245	2.43276	1.52297	2.18298	1.98668	2.61197	1.60863	4.44744	1.93278	1.15534	2.35058	2.36844	0.60638	2.23707	0.17609
139865	1	1.50691	1.40071	3.55404	1.84292	2.11614	1.54827	1.77254	0.54654	1.11261	1.4178	1.95785	3.89409	0.74507	0.29667	0.46389	1.97594	0.60314	3.15855	1.10346	3.31861	1.45056	0.48001	1.43104	1.45025	2.24824	1.67357	2.50522	1.16197	3.80722	2.47601	1.4143	2.5895	1.82099	2.13011	2.02078	1.39637	2.32168	1.42193	1.96099	1.24204	3.62292	3.64861	1.36436	2.41494	2.20876	0.68931	1.7629	0.42488
139866	1	1.77232	1.4178	2.48127	2.00681	2.17202	1.75534	2.25792	0.66932	-1.52288	1.67201	5.42837	3.96867	0.6637	0.41996	-0.69897	0.83632	0.83251	4.60114	1.10924	3.4573	1.47012	0.65801	1.20898	1.32552	1.96014	1.86911	3.46328	1.43361	3.90147	3.44706	1.5302	2.76367	1.72689	1.7632	3.16403	1.77916	2.39	1.60379	2.37258	1.21005	3.11664	5.61838	1.75051	2.81808	2.20507	1.08743	1.90634	0.78462
139867	1	0.97727	-0.92082	1.77822	1.82659	1.19479	0.54158	1.26198	0.08636	0.06819	0.97864	0.26717	3.65104	0.13672	-0.49485	-1.04576	-0.284	-0.0655	1.66502	0.26245	1.92189	0.71012	-0.79588	0.68485	0.46538	0.29003	0.4456	2.33534	1.38202	1.68079	1.64375	1.34301	2.3986	1.17811	0.65225	2.04995	1.18469	1.84061	1.08243	1.861	1.1726	2.45375	2.94334	0.31806	0.20412	1.92952	0.46389	0.97589	-0.58503
139874	1	1.42553	1.63988	3.5815	1.79969	2.14142	0.75815	1.68975	0.54654	0.66276	1.65667	3.08813	4.34377	1.0465	0.3784	-0.4437	2.73769	0.44716	2.61653	1.0976	2.31481	1.83942	1.3126	2.45028	1.31027	0.91381	1.5945	2.75834	1.45667	1.56867	3.45182	1.62931	2.11843	1.9966	2.91641	2.55001	1.85211	2.20273	1.31175	2.27841	1.5934	3.50346	3.42728	1.19285	0.20412	2.29201	0.69373	1.42684	0.13354
139880	1	1.47654	1.33586	3.175	1.97095	2.09353	1.63879	2.05941	0.53908	0.99255	1.49304	2.74412	3.99356	0.62014	0.20683	-0.69897	1.71958	0.75051	3.33089	1.2492	3.3788	1.36922	0.69636	1.70603	1.55558	2.43382	1.70731	2.85868	1.37931	3.29894	3.10019	1.47914	2.63229	2.03471	2.73402	2.38959	1.64197	2.37978	1.52982	2.06974	1.17493	4.29141	3.4163	1.35564	2.5492	2.18971	0.77597	1.79831	0.71517
139881	1	1.34104	-1	3.10054	2.16661	1.29513	1.06108	1.36229	0.17026	1.14551	1.30899	1.93767	4.22553	0.47567	-0.50864	0.40824	1.14953	0.04922	2.95821	0.49969	1.77988	1.08814	0.06819	1.32634	0.92376	1.39287	0.91116	2.47554	1.44932	2.69771	2.09985	1.86147	2.7435	1.7602	2.28147	2.50554	1.5407	2.08892	1.11893	1.48416	2.15933	3.53468	2.66208	0.8657	2.53422	2.15491	0.5172	1.76797	-2.30103
139896	1	1.43056	1.21139	2.68571	1.83283	1.93328	0.79727	1.61055	0.84819	0.72509	1.84942	2.68686	4.26307	0.72673	0.13988	-0.38722	1.19089	0.69636	3.35385	0.99564	3.5139	1.11992	0.3075	1.94166	1.23704	1.63155	1.36192	2.8405	1.63347	3.83203	3.08046	1.64816	2.49762	2.01115	2.92887	2.53047	1.45606	2.12343	1.4624	1.85254	1.56443	3.87235	3.41624	1.16673	2.00552	2.53885	0.49693	2.04906	0.15229
139900	0	1.03981	-0.92082	1.8667	1.82659	1.54195	0.45637	0.84572	-0.07058	0.23045	1.03703	0.4843	4.19805	0.06819	-0.34679	-0.69897	0.43616	0.10037	1.80584	0.59329	2.31262	1.40654	-0.33724	1.28511	0.80821	1.22814	0.64933	1.88161	1.38202	2.16191	1.86664	2.09276	2.42695	1.56015	2.34647	1.27967	1.18469	1.85278	1.20412	1.31848	1.34124	3.20176	2.34541	-0.11919	2.38329	2.05365	0.25285	1.2408	-0.37675
139901	1	1.31471	1.04689	2.05968	1.89647	1.87749	1.69188	2.04013	0.59988	0.98272	1.29292	1.44654	4.11386	0.48001	-0.09151	-0.69897	0.62941	0.75051	2.85741	1.0216	3.7604	1.1807	0.26482	1.05038	1.5027	2.5733	1.16406	2.92544	1.53263	5.18853	2.32253	1.62634	2.6611	1.85655	3.07726	2.21806	1.67541	2.45472	1.62665	2.10085	1.32325	3.98682	3.3386	1.40943	2.4977	2.2935	0.68931	2.07838	0.79727
139907	0	1.40705	1.4128	2.21625	1.86581	2.04544	1.10209	2.13691	0.96095	0.80618	1.38399	2.42292	4.4919	0.81158	0.18752	0.04532	1.66932	0.85612	5.04955	1.077	2.62448	2.78089	0.29447	1.83487	1.63327	1.07846	1.77203	3.48287	1.66586	4.0867	2.91934	1.59318	2.4821	1.93626	2.79835	2.84313	1.67614	2.18298	1.63669	2.39477	1.66586	3.88229	3.55333	1.31513	2.64443	2.60326	0.66652	2.44481	0.24304
139910	0	1.23376	1.03503	3.16443	1.85944	1.82027	0.96237	1.92593	0.77815	0.44248	1.16909	2.31477	4.54104	0.65514	-0.00436	-0.38722	1.34143	0.61172	2.87753	0.79449	2.0825	1.7356	0.06446	1.41764	1.02816	0.72099	1.15259	3.00173	1.63347	3.03009	2.89189	2.05515	2.47813	1.60563	2.99637	2.05846	1.50718	2.0929	1.37088	1.63528	1.51375	3.9226	2.40976	0.46538	2.25737	2.36844	0.58995	1.72099	0.03743
139913	1	1.40002	1.1176	3.13806	2.07397	1.86688	1.60703	1.67394	0.31806	1.41731	1.2307	1.27852	4.05844	0.69548	0.03342	-0.69897	1.4961	0.62531	2.31125	0.75891	2.94582	1.32118	0.24797	0.58883	1.12057	1.05881	1.39759	2.32995	1.16197	2.93605	1.91614	1.35908	2.69426	1.55072	1.90217	2.17409	1.45469	2.139	1.44404	1.88081	0.98408	3.44297	3.20049	1.16909	2.5157	2.0026	0.90146	0.81954	0.24055
139914	1	1.44902	1.2615	3.0793	1.93495	2.00117	1.6097	1.89498	0.57403	-1.52288	1.35238	2.29024	4.08263	0.5611	0.14922	0.59439	1.36173	0.92012	3.09514	1.08027	2.23774	1.16732	0.42325	1.43457	1.42975	2.20069	1.63144	2.74454	1.57795	3.50462	2.97916	1.68726	2.6611	2.10206	3.14583	2.75049	1.82646	2.51439	1.7926	2.00595	1.42716	4.79178	2.49117	1.34674	2.76065	2.21945	1.04258	2.44155	0.9248
139920	1	1.30168	0.97864	2.63571	1.85412	1.65302	1.46538	1.36791	0.26245	1.08991	0.95999	1.077	4.03607	0.17026	-0.11351	-0.69897	1.05192	0.55509	2.09499	0.8704	2.93465	1.12775	0.29447	1.07954	1.02119	1.07628	1.16406	2.02444	1.60821	3.14164	2.28549	1.81345	2.62165	1.73743	3.11555	1.53097	1.81131	2.47298	1.72107	1.94635	1.28488	3.88282	3.09786	1.33304	2.93409	2.15552	0.8791	2.14286	0.9248
139925	0	1.17435	-0.04096	2.02189	1.80092	1.78583	0.48144	1.06633	0.11727	0.43136	1.10346	1.33646	4.01354	0.45939	-0.07058	-0.48149	1.31681	0.25042	0.72754	0.3032	1.70226	0.71767	-0.26761	0.68124	0.88423	0.53782	0.86923	2.15372	1.05843	1.06296	1.84584	1.29776	2.00424	0.85431	1.8107	1.23376	0.84696	1.63488	0.88195	1.83985	-0.82391	2.56419	1.77188	-2	0.20412	0.7328	-0.50864	-1.39794	-0.69897
139933	0	1.40002	1.29688	3.55087	1.90886	2.05675	1.61648	2.04692	0.38739	0.99255	1.34733	1.702	3.86552	0.45332	0.19312	-1.22185	1.58569	0.64542	2.52773	1.1176	4.49083	1.3813	0.28103	1.45271	1.24204	1.24625	1.57159	2.86551	1.28892	3.63229	2.21859	1.4823	2.29903	1.34557	1.7775	2.09156	1.48116	2.06104	1.3006	2.38904	-0.67778	3.68453	5.61838	1.60347	-1.45593	2.21237	0.67761	0.65128	0.46687
139935	1	1.40518	-1	1.74695	2.02987	1.14364	1.07372	1.15685	0.21748	-0.90309	1.93646	1.05231	4.06036	0.14613	-0.38722	-0.56864	0.8848	0.05308	2.20761	0.85974	1.66011	1.306	-0.19382	1.11727	0.68124	0.88536	0.81358	2.28255	1.16554	2.37018	1.59295	1.3731	2.55958	1.49429	2.28668	1.67348	1.28713	1.99926	1.14333	1.48401	0.82802	3.46983	2.82912	0.82478	2.22118	1.82406	0.35218	1.83181	-0.33724
139938	0	1.33183	0.74741	2.38448	1.72616	1.62366	0.59329	1.09307	0.49831	0.23045	1.73846	0.88593	4.14393	0.24304	-0.23657	-0.69897	1.72811	0.38739	1.95221	0.72916	4.67048	2.07173	-0.04096	1.43185	1.04493	1.26928	0.97727	2.14789	1.87058	2.65989	2.59795	1.76358	2.80847	1.87297	2.17164	1.73981	1.90779	2.45524	1.56738	2.33552	1.83129	3.58984	4.22638	1.9428	3.71444	2.499	0.78319	2.51962	0.52504
139946	1	1.29403	0.91803	4.04467	2.04139	2.06442	1.13925	1.45773	0.6721	-0.90309	1.47305	1.7635	4.20172	0.95424	0.07918	0.20412	2.36899	0.48001	3.40992	0.76042	3.23715	2.25069	0.9619	2.40369	1.50433	2.40659	1.08422	2.59355	1.63236	3.57802	2.60179	1.3934	2.69364	2.0571	2.75129	2.2315	1.73472	2.27948	1.23147	1.64503	1.81941	3.526	3.44836	1.23045	3.23557	2.19159	0.39967	1.76328	0.14301
139964	0	1.47799	1.04689	2.62709	1.79948	1.85291	0.81358	1.80523	0.48001	1e-05	1.34242	2.75407	4.3182	0.29447	0.17319	0.02531	1.2222	0.4624	2.69927	0.5172	1.80489	0.68305	0.06446	1.18977	1.07518	0.45332	1.28012	3.22518	1.41979	1.51388	3.31257	1.49443	2.34475	1.76365	2.69418	3.22612	1.34986	1.98019	1.24871	2.15397	1.14082	3.06657	2.26036	0.20683	0.20412	2.11334	0.43297	1.87146	0.00432
139965	1	1.4729	1.276	3.00836	2.02407	1.84255	1.81271	2.40205	0.85248	0.87622	1.40226	1.48344	3.95298	0.71517	0.16137	0.13988	2.06187	1.10449	3.56717	1.29403	3.64091	2.34735	0.44871	1.68314	1.70766	1.62603	1.39199	3.29743	1.14395	3.73172	2.62002	1.42127	2.63502	1.53732	2.16059	2.5945	1.56726	2.30593	1.4936	2.3687	1.26975	3.6552	3.7336	1.47567	2.82179	2.22019	0.83759	1.76664	0.31387
139979	1	1.33062	0.76641	1.89304	2.001	1.50325	1.63165	2.08106	0.53656	0.90687	0.45788	0.67761	3.89232	0.47276	-0.18709	0.32428	0.47567	0.63448	2.03443	0.58995	0.9619	1.09132	0.23553	0.24304	0.93298	0.85431	0.8657	2.90279	1.88058	2.13216	2.42633	1.89982	3.00312	2.15609	3.42158	3.19043	2.24778	2.79613	2.03794	2.48927	1.81823	5.70461	2.26458	1.66727	2.90898	2.20301	1.46015	2.40169	1.31869
139985	0	1.2465	0.60097	1.45362	1.78526	1.78583	0.53148	1.10857	0.09691	-0.22185	1.2393	1.38292	4.13753	0.35793	-0.09151	-0.5376	0.32634	0.27646	1.01787	0.4843	1.70226	0.65514	-0.18046	0.89042	0.79379	0.4183	0.95279	2.28156	1.48458	1.32015	1.86658	1.52401	2.42891	1.51838	2.93788	2.34056	1.45803	2.06066	1.24428	1.78426	1.36996	3.02391	1.89432	-0.42022	0.20412	2.11334	0.54033	1.36192	-0.13077
139986	1	1.22298	1.13066	2.56611	1.29425	1.61542	1.3249	1.24105	0.29447	0.60423	1.53339	1.67879	3.83071	0.4609	0.08991	0.40824	1.25503	0.71181	2.5503	1.48359	2.53065	0.90795	0.75511	2.17406	2.32447	3.16822	1.34713	1.9746	1.35564	2.90858	2.4957	1.56348	2.63894	2.27791	2.4069	2.25554	1.48643	2.2639	1.36135	1.4843	1.35526	3.69685	2.87559	1.37291	2.87934	2.01833	-1.60206	2.38883	0.50106
139987	1	1.4679	1.1345	3.12504	1.8721	1.88093	0.82282	1.70183	0.55267	0.64738	1.83847	2.6268	4.06607	0.68842	0.09691	-0.60206	1.59428	0.50651	3.21129	1.03423	2.51932	1.04021	0.24304	2.10418	1.15836	0.81158	1.15259	2.97291	1.55594	3.09451	3.593	1.44091	2.4618	1.44514	1.98354	2.10336	1.49094	1.99154	1.22479	2.34175	1.34124	2.57159	3.33903	0.84323	3.00503	2.29664	0.46389	1.36493	-0.07572
139992	1	1.276	0.81757	1.18041	1.95192	1.34124	1.43823	1.58794	0.20412	1.02735	0.93349	-0.19382	3.7454	0.36361	-0.39794	-1.22185	0.42488	0.16137	0.93902	0.49693	2.08214	1.10551	0.31175	-0.00877	0.66181	0.85431	0.549	2.21415	0.57978	1.61321	1.16227	1.37236	2.66527	1.41363	1.94758	1.72346	1.33143	2.1939	1.31387	1.89365	0.98227	3.47497	2.35272	0.75664	-1.45593	1.78262	0.81491	1.07918	-0.20761
139994	0	1.6066	0.7574	2.85456	1.96047	0.71349	0.69461	0.88423	-0.72125	-0.90309	2.07434	1.77357	3.41298	-2.30103	-0.79588	-2.30103	0.14301	0.08636	3.01292	0.51983	2.24147	1.37493	0.13988	1.42619	0.53656	0.79029	-1.39794	2.36754	1.01072	2.98673	3.02855	1.14799	2.44462	1.27554	2.09999	2.52192	1.22427	1.80841	1.0187	1.97845	0.51587	3.20957	2.38258	0.59106	3.05557	1.63959	0.34439	0.95665	-0.39794
139995	1	1.42862	1.02325	3.00162	2.05023	1.57726	1.38399	1.69399	0.28103	0.47276	1.39829	1.6939	3.70736	0.47276	0.03342	-0.284	1.00988	0.51455	2.6672	1.09656	3.36623	1.67182	0.3927	1.48187	1.35238	1.70961	1.27577	2.40922	1.48273	3.26831	3.00729	1.64217	2.75013	1.9102	2.75868	2.73274	1.84714	2.54137	1.65839	1.91254	1.45317	3.97191	3.67814	1.5649	2.62891	2.1797	1.08672	1.86475	0.78675
139997	1	1.60076	0.76641	2.01528	1.91158	1.34124	1.11025	1.26458	-0.17393	0.25768	1.18441	2.0936	3.2979	-2.30103	-0.18709	-0.284	0.60959	0.3032	2.39867	0.77232	1.05576	0.79029	0.40824	1.27669	0.64147	0.60097	0.7356	2.26357	0.99564	1.80325	2.87337	1.13925	2.48081	1.5197	1.3948	2.07584	1.24699	1.83117	1.26951	1.98843	-0.97881	3.88982	2.11926	0.55023	1.5392	1.80936	0.3032	-1.69897	0.50106
139999	1	1.43791	1.1116	3.06773	2.00971	1.75458	1.38399	1.50542	0.34439	0.9722	1.32077	1.86463	3.82762	0.57864	0.09691	0.04532	1.52048	0.75205	2.73973	1.17869	3.06526	1.51917	0.43297	1.61857	1.30707	1.11793	1.29732	2.18187	1.43759	3.52113	2.95319	1.55955	2.61279	2.11558	2.67843	2.17981	1.72803	2.33137	1.59704	2.14582	1.03463	4.6025	3.37056	1.39568	2.80376	2.24768	0.87967	1.58024	0.73719
140001	0	1.33486	0.73719	2.07298	1.95742	1.50325	1.34986	1.11093	0.48996	0.95569	1.15806	1.27114	3.90537	0.36361	-0.16115	0.04532	0.69636	0.34242	1.95323	0.73239	2.12024	1.03743	0.32634	1.14737	0.99211	1.54986	1.00903	1.71282	1.35564	2.99035	2.24591	1.49554	2.54248	1.85114	2.68099	2.0577	1.5876	2.33744	1.47159	1.85625	1.0799	3.972	2.62451	1.19117	1.04571	2.08511	0.57171	1.62066	0.53656
140003	1	1.51943	1.19673	3.21858	1.81124	1.8677	1.65273	2.04724	0.68305	-0.72125	1.68296	2.42788	3.91208	0.6149	0.25527	0.40824	1.10449	0.80003	4.4552	1.45163	3.9024	1.3485	0.94399	1.87576	1.17522	1.82217	1.58771	2.95376	1.50311	5.18853	3.02754	1.60938	2.80874	2.21205	2.84615	3.04512	1.82601	2.54803	1.69906	1.96923	1.21748	5.70461	3.77752	1.5649	3.02655	2.34033	1.01787	1.98385	0.83948
140005	0	1.00432	-0.92082	2.27156	1.45969	1.50365	0.95999	2.04001	0.734	0.39445	0.77815	1.26174	4.33581	0.4216	-0.24413	-0.67778	0.85309	0.35984	2.60151	0.62221	2.84039	2.54944	-0.22915	1.3742	0.83569	0.549	0.75815	3.22832	1.6248	2.10921	2.20101	1.60314	2.62442	1.58388	2.36998	2.75226	1.54419	2.17757	1.33102	2.2625	1.5534	3.54106	3.70362	1.29601	0.20412	2.34027	0.57749	1.43648	0.08636
140006	1	1.57089	1.12123	3.25219	2.02189	1.78625	1.61962	1.94939	0.51455	0.75205	1.27623	1.93146	4.11531	0.57864	0.21219	0.32428	0.97818	0.72591	4.81582	1.03262	3.4878	1.10175	0.45637	1.14799	1.05994	1.25792	1.44028	2.7393	1.41246	5.18853	3.2581	1.51574	2.58482	1.74468	2.43804	2.86972	1.66811	2.36073	1.52453	2.34098	1.03463	5.70461	3.81855	1.53466	2.37634	2.27582	1.03262	1.60086	0.58546
140015	1	1.13767	-0.92082	1.16791	1.77495	1.56608	0.29885	0.31175	-0.3279	-0.07058	1.07262	1.91714	3.74997	0.32838	-0.284	-0.38722	0.25285	-0.07058	0.17319	0.11394	1.6192	0.55991	-0.20066	0.47422	0.63043	0.4183	0.9652	1.64797	1.36773	1.28217	2.46721	1.36698	2.49584	1.25912	1.58092	2.73328	1.12905	1.75143	1.16791	1.87332	1.19976	1.79021	1.0249	-2	0.20412	1.88081	0.40824	0.7796	-0.48149
140016	0	1.27715	0.83059	3.37076	1.72957	1.67486	0.53148	1.37346	0.19312	0.34635	1.43473	2.07518	3.88121	0.29447	-0.18709	-0.76955	1.35603	0.16732	2.01712	0.60423	1.50556	1.5284	0.08991	1.5266	0.79379	0.4183	0.95279	2.54865	1.18099	1.35392	2.733	1.29776	1.78369	1.38757	1.16197	2.28585	1.1685	1.75143	1.00518	2.26891	0.8704	2.27905	2.3996	-0.42022	0.20412	2.02412	0.05308	0.5955	-0.48149
140018	0	1.49234	1.16227	2.26947	1.82171	1.79768	1.031	2.10904	0.85065	0.64738	1.88655	1.26055	4.24523	0.65514	0.01284	-0.52288	0.70672	0.80889	2.86851	0.90091	3.08375	1.53097	0.13354	1.26741	1.15836	0.7356	1.086	3.67011	1.63347	3.88841	2.48926	1.50813	2.37847	1.54357	2.45992	2.25135	1.50718	2.06662	1.40807	2.21315	1.51375	3.31909	3.48878	1.14364	1.12287	2.53885	0.60638	2.19772	0.09691
140020	1	1.54986	1.62034	1.99861	1.86976	2.00788	1.45086	1.39445	0.17026	1.35622	1.40654	0.73159	3.51505	0.49136	0.13033	0.59879	0.58206	1.3753	2.57293	1.10003	1.81763	1.41481	0.43933	0.69373	1.39863	1.23502	1.25358	2.09812	1.0141	1.73119	1.80037	1.28466	2.39974	1.20167	1.84055	1.7819	1.17026	2.03495	1.03383	1.44529	0.46982	3.12197	1.70655	0.72754	-1.45593	1.94156	0.60959	0.67025	0.13033
140021	1	1.47756	1.31345	2.88709	1.86326	1.83097	1.70398	1.87419	0.42488	-1.52288	1.80868	2.37379	4.20452	0.49136	0.04922	0.38917	1.56902	0.80821	3.77271	1.59846	2.70178	1.94719	0.67852	1.96778	1.79546	2.03141	1.58115	2.56529	1.21985	3.05827	2.90713	1.36791	2.49296	1.56656	2.58825	2.43813	1.55279	2.28648	1.39094	2.20322	1.0086	3.74955	2.92121	0.98227	2.07828	2.01887	0.8739	1.58692	0.42975
140022	1	1.63699	1.10072	1.70919	1.82995	1.67015	1.59273	1.45117	0.26245	0.02531	1.67614	2.01237	4.22821	-2.30103	-0.01773	0.38917	0.25042	0.60097	4.47424	1.4079	2.64415	1.18041	0.51983	1.64256	1.12287	-0.65758	1.1427	2.17397	0.94841	4.01434	2.54723	1.26055	2.41742	1.47305	2.47296	2.66179	1.27439	1.90693	1.30168	1.7641	-0.97881	4.71937	2.32699	0.69373	2.07828	2.18018	0.63949	1.15836	0.40483
140024	1	1.56336	1.52153	3.50902	1.90789	2.15436	1.73496	1.87892	0.70157	1.24674	1.66885	1.94101	4.30615	0.74663	0.29226	0.51055	1.76619	1.02078	3.19247	1.35218	3.46774	1.479	0.72509	1.56797	1.44451	1.45652	1.78852	2.5862	1.45879	3.94147	3.03025	1.58365	2.64338	1.98403	3.20661	1.89609	1.84609	2.50725	1.64709	2.08214	1.42813	4.03409	3.55439	1.44963	3.21022	2.27386	0.92273	1.96717	0.84261
140026	1	1.43886	1.26198	2.4681	1.92101	1.79692	1.57715	1.43024	0.52504	0.85612	1.57887	1.73949	4.27269	0.38561	0.02938	0.38917	1.02202	0.80821	2.51741	1.27393	2.93884	1.29929	0.63246	1.55991	1.24229	1.12156	1.25358	2.04575	1.7237	3.22318	2.78559	1.80434	2.91925	2.08117	3.87723	2.14709	2.15782	2.7898	1.92423	2.25732	1.68024	3.91689	2.95791	1.60574	3.14096	2.27386	1.22866	2.3955	1.21219
140028	1	1.42177	1.10072	2.39329	1.81137	1.67015	1.59923	1.32305	0.17026	0.81358	1.31597	1.6816	4.41003	0.08279	-0.16749	0.19312	1.08849	0.60097	2.89434	1.07335	3.0508	1.1038	0.4843	1.25912	1.00217	1.08422	1.31931	1.92304	1.60293	3.83326	2.52317	1.69258	2.76151	1.85003	3.44038	1.53263	1.93364	2.61733	1.75442	2.17921	1.44248	4.07677	3.35897	1.51228	3.12334	2.23444	1.07773	2.15427	0.98856
140030	1	1.07591	1.07151	1.74943	1.471	1.62366	1.00775	1.81737	0.75128	0.53656	0.78746	1.78668	4.55037	0.51188	-0.18046	0.26717	0.94151	0.55509	2.5291	0.55991	1.37328	0.78888	-0.14267	1.15534	0.86273	0.6721	0.94547	3.02724	1.57726	1.62263	2.33814	1.44871	2.44039	1.42127	2.58996	2.37378	1.49094	1.99154	1.30621	2.3275	1.45454	4.40424	2.7569	0.65992	0.20412	2.19287	0.55509	1.4257	-0.07572
140031	0	0.92788	-0.92082	1.34124	1.80814	1.19479	0.4183	0.98588	0.01703	0.61066	1.05956	1.21801	3.85023	0.45939	-0.55284	-1.04576	0.1959	-0.35655	1.66717	0.23805	1.26055	0.63548	-0.5376	0.95231	0.46538	0.44091	0.53908	2.01187	1.34025	1.48544	1.27898	1.25212	2.38867	1.05576	1.7113	1.94226	1.10857	1.63165	1.14799	1.65581	1.1726	2.76615	1.66304	-2	0.20412	1.92952	0.47567	0.85914	-0.58503
140032	0	1.56867	1.07628	2.88384	1.96853	1.55182	1.45697	1.56797	0.26245	1.45712	1.52969	1.91861	3.87095	0.16732	-0.13077	-0.36653	0.47276	0.52634	3.05957	1.10003	1.83161	1.38668	0.51983	1.24403	1.26905	1.50745	1.29863	2.39611	0.86688	2.77014	2.92207	1.13354	2.29603	1.49038	1.7653	2.75963	1.27439	1.93596	1.1116	1.54394	-0.97881	4.02011	2.75781	0.72754	2.82324	1.83123	0.65801	0.56703	-0.12494
140033	0	0.91855	-0.92082	0.99651	1.67633	1.25455	0.26717	0.69461	-0.21467	0.35411	0.85733	1.78512	3.78193	0.32015	-0.36653	0.33846	-0.00877	-0.31876	0.07918	-0.02228	1.41128	0.49554	-0.29243	0.65896	0.40312	0.43457	0.54777	1.74523	1.28217	1.17435	1.83734	1.36511	2.52795	1.23654	1.16761	1.69688	1.14891	1.75465	1.03822	1.87431	1.23502	1.73989	0.89542	0.00432	0.20412	1.99255	0.24055	0.65896	-0.65758
140034	0	1.47026	1.18298	2.15673	2.02735	1.73902	1.66134	1.45515	0.41162	1.49886	1.28668	1.61257	4.36866	0.50651	-0.13077	0.19312	1.18837	0.6637	2.68549	0.90091	2.54435	1.48615	0.44248	0.7364	1.28578	1.39915	1.29863	2.11344	1.31597	3.21014	2.16483	1.48515	2.67356	1.68431	2.86601	1.94131	1.64933	2.38157	1.51228	2.02477	1.15927	3.86327	2.68211	1.19396	2.63661	2.07842	0.90687	1.7246	0.62014
140035	0	1.447	1.02036	2.45419	1.90287	1.7175	1.64424	1.54245	0.47276	1.00346	1.5244	1.57461	4.43253	-0.02687	0.00432	0.38917	1.17464	0.91381	2.77488	1.20112	2.89067	1.60043	0.61066	1.44747	1.33224	1.45317	1.25358	2.18264	1.44154	5.18853	2.37232	1.5682	2.66867	1.83334	3.17138	1.9937	1.78767	2.50307	1.63367	2.07635	1.38148	4.00868	3.06937	1.31069	2.94881	2.27667	0.88536	1.91603	0.77887
140037	0	1.37328	0.95182	2.2145	1.9431	1.61574	1.61616	1.58614	0.11394	1.37457	1.29667	1.0406	4.01628	0.34242	-0.20761	-0.36653	0.77597	0.6637	2.36979	0.75205	2.21251	1.3166	0.38382	0.81291	1.03663	1.03822	1.10857	2.3085	0.43933	2.60963	1.56926	0.97035	2.3952	0.95761	1.30899	1.93115	1.03262	1.9524	1.0162	1.66978	-0.97881	3.34273	2.6198	0.61805	-1.45593	1.7617	0.63949	-1.69897	-0.85387
140043	1	1.05843	-0.92082	1.87303	1.83149	1.43791	0.65225	1.39898	0.2878	0.61066	1.09482	0.66839	4.53584	0.51188	-0.30103	-0.85387	0.53275	0.05308	1.75641	0.41162	2.06651	0.74663	-0.36653	1.05767	0.71012	0.56585	0.68034	2.42857	1.4813	2.39561	1.79071	1.38757	2.42695	1.22583	2.46746	1.91651	1.2492	1.89785	1.1827	1.74343	1.38328	3.50139	2.08529	-2	0.20412	2.1336	0.45332	1.2408	-0.29243
140045	1	1.45484	1.04258	2.81562	2.02379	1.7707	1.58726	1.65944	0.51983	1.08386	1.50215	1.91908	4.2437	0.59439	-0.01773	-1.22185	1.65954	0.68485	2.77581	1.26951	2.41823	1.66624	0.63849	1.86782	1.3566	1.22324	1.39375	2.33155	1.25912	3.27354	2.39005	1.45909	2.59572	1.7743	2.81399	1.94748	1.5904	2.29504	1.39759	1.63347	1.2159	3.84046	2.63544	1.00817	2.63271	1.96904	0.80209	1.64542	0.55871
140046	1	1.40192	0.91062	1.93136	2.02272	1.66614	1.49332	1.36078	0.27875	0.92324	1.32284	1.17377	4.2854	0.23805	-0.18046	-0.00877	0.94939	0.81158	2.337	1.02898	2.77974	1.23426	0.33244	1.46997	1.21511	1.10072	1.10992	2.0054	1.28081	2.68477	2.00432	1.44514	2.6844	1.51786	2.73657	1.66801	1.5275	2.3597	1.3934	2.03222	1.23679	3.92763	2.99472	1.06221	3.1403	1.83174	0.78462	1.63317	0.58546
140050	1	1.22763	0.83187	1.19783	1.70018	1.25455	0.23553	0.26717	-0.27572	0.47567	1.69452	0.32015	3.81477	0.32015	-0.34679	-1.1549	0.1271	-0.58503	-0.00877	0.4624	1.46598	0.68574	-0.25964	0.42975	0.5611	0.47857	0.61066	1.42226	1.19089	1.3694	1.35257	1.44342	1.96736	1.52673	2.23719	1.63749	1.38039	1.91666	1.03822	1.65263	1.41061	1.80956	1.7155	0.24304	0.20412	1.82685	0.5966	0.89376	-0.5376
140052	1	1.34223	0.92993	1.31744	1.96407	1.58636	1.6081	1.85449	0.47567	1.20925	1.03902	0.90849	4.14918	0.34242	-0.11919	0.13033	0.37107	0.54283	2.11558	0.72835	1.26482	1.10072	0.33646	0.17898	0.96895	0.69984	1.10992	2.64312	1.12222	1.57841	2.00143	1.34262	2.53413	1.33866	2.4833	2.67532	1.42144	2.17193	1.32469	1.91587	1.02531	2.15521	1.77269	0.76193	-1.45593	1.77283	0.89265	1.27967	0.34635
140056	0	1.08493	-0.52288	2.40353	1.73102	1.45924	0.89376	1.94557	0.5611	0.35984	0.88138	0.83759	4.25332	0.39967	-0.26761	-0.82391	0.80482	0.34439	1.03623	0.2878	1.51415	0.68034	-0.52288	0.56937	0.69108	0.34635	0.62634	3.20622	1.24969	0.23045	1.64513	1.4128	2.60172	1.58478	2.45197	2.39329	1.22427	1.76671	1.00817	1.71617	-0.82391	2.4231	3.11119	-2	0.20412	2.24002	-2	-1.39794	-0.36653
140059	1	1.47056	1.26055	2.88949	1.84837	1.8057	1.65811	1.52866	0.4609	1.20629	1.78233	2.18018	3.93976	0.617	0.08991	-1.22185	1.95308	0.68485	3.56132	1.85944	3.24589	2.29135	1.40722	2.56604	2.19654	3.34277	1.4901	2.27625	1.33866	3.91605	3.17982	1.36267	2.54722	2.32681	2.53375	1.9065	1.48501	2.13536	1.45332	2.14482	1.1452	4.03253	3.01937	1.11727	3.6013	2.06416	-1.60206	1.99238	0.44248
140060	0	1.19396	-1	1.97603	2.00647	0.95182	1.17231	1.44232	-0.72125	-0.90309	1.19535	0.95328	4.29114	0.1959	-0.65758	-2.30103	-0.63827	-0.05061	2.95559	0.35603	2.58396	1.00518	-0.56864	0.43933	0.9619	0.63246	-1.39794	2.57452	1.10653	2.69181	1.94978	1.23905	2.63308	1.34005	2.41101	2.13379	1.30621	2.0445	1.11428	1.79637	0.7679	3.99006	2.79657	0.86213	2.26179	1.86522	0.5172	1.29358	-0.22915
140061	1	1.36059	0.91062	1.54691	1.97598	1.48572	1.24527	1.25575	0.1959	1.21564	1.19368	1.07555	3.55596	0.17319	-0.25181	-1.22185	0.97589	0.68485	2.28708	0.91009	1.89998	1.0607	0.32428	1.11494	0.99123	0.96988	1.03262	1.86338	1.0465	2.53159	1.39182	1.11494	2.46419	1.18498	1.19811	1.75228	1.14675	2.02645	1.05956	1.45454	1.08991	2.30942	2.32019	0.51455	-1.45593	1.77283	0.70501	0.35793	0.03342
140062	1	0.92788	-0.92082	1.86028	1.8273	1.06032	0.60746	1.499	0.2878	0.39445	0.8657	0.50786	3.63488	0.24304	-0.55284	-1.04576	-0.14874	-0.00436	2.20104	0.42813	2.41437	1.15594	-0.63827	1.07882	0.3927	0.44091	0.4456	2.60334	1.4188	1.74935	1.58092	1.25212	2.34054	1.12254	1.23779	1.72493	1.1486	1.7732	1.12287	1.38057	1.1726	2.94668	2.72108	-2	0.20412	2.05365	0.40483	0.92117	-0.58503
140064	1	0.89982	-0.92082	1.6536	1.82033	1.19479	0.62325	1.42927	0.24551	0.5682	0.93095	1.17754	4.03518	0.32838	-0.49485	-1.04576	0.1959	-0.00436	2.41224	0.51188	2.54706	0.99167	-0.79588	0.99432	1.02816	0.53908	0.4456	2.54148	1.50826	2.10863	2.05561	1.36642	2.43148	1.33786	2.35434	2.0187	1.35392	1.9285	1.21958	2.39529	1.2383	3.32421	2.76157	0.08279	0.20412	2.1336	0.55509	1.17955	-0.29243
140071	0	0.9425	-0.92082	2.28144	1.62511	1.45439	0.41497	1.13735	0.16137	0.21748	0.81954	2.17742	3.78983	0.28103	-0.27572	-0.00436	0.98811	-0.03621	0.26951	-0.00436	1.46598	0.45179	-0.12494	0.59439	0.64933	0.47857	0.86864	2.21751	1.32408	1.35603	3.13754	1.46374	2.43414	1.30621	2.04254	2.79426	1.33985	1.97736	1.39846	1.97557	1.03423	2.88815	1.83727	0.60314	0.20412	2.02284	0.67302	1.16732	-0.08092
140074	1	1.15897	-1	2.21453	2.01439	0.55267	1.04179	1.1427	-2.30103	-0.90309	1.15198	1.35449	4.09843	-0.40894	-0.74473	-2.30103	0.84634	-0.30103	2.8064	-1.39794	2.00268	1.29994	-0.56864	1.055	0.33445	-0.52288	-1.39794	2.32094	1.01072	2.83802	1.92927	1.15957	2.62589	1.34005	2.28533	2.31006	1.24625	1.96506	1.05956	1.73672	0.72673	3.85723	2.42167	0.65225	2.31624	1.77546	0.57864	1.1934	-0.3098
140082	1	1.50961	1.27207	2.82588	2.50014	2.02543	1.5945	2.10051	1.02036	-1.52288	1.25285	1.46776	3.88606	0.92993	0.39094	0.60531	1.11594	1.13609	2.43851	1.15564	2.98135	2.19265	0.45939	1.05269	1.66314	1.34869	1.09272	2.75928	1.65658	2.96545	2.31103	1.63215	2.80731	1.97308	3.01923	2.15391	1.96133	2.5726	1.58749	2.22337	1.55618	4.99298	3.34545	1.42062	2.60683	2.09944	0.98091	1.96426	0.74429
140083	0	1.6504	-1	3.71125	1.90822	1.31534	1.06032	1.28421	-0.07572	-0.90309	2.12424	2.95273	3.54527	0.42651	-0.27572	0.15534	1.1959	-0.03621	3.51074	0.57403	1.9608	0.94792	0.52763	2.04653	0.72428	1.17319	1.15412	2.54494	1.20003	3.04007	3.05164	1.21827	2.48055	1.80686	2.24949	2.39069	1.29688	1.94047	1.07408	2.10092	0.39445	3.92478	2.48309	0.73957	2.28071	1.82406	0.48996	1.22298	-0.22915
140085	1	1.4442	1.14114	3.14298	2.00199	1.76923	1.50311	1.6289	0.53908	0.79309	1.32675	1.30233	4.02475	0.68664	0.11727	-0.05061	1.61899	0.90849	2.6713	1.16791	2.48372	1.23654	0.3927	1.59251	1.36698	1.68735	1.32919	2.24358	1.5001	3.67299	2.67684	1.58715	2.68572	1.9644	3.09082	2.13682	1.75959	2.46196	1.61363	2.13859	1.43933	3.99614	2.76752	1.33425	3.1649	2.1417	0.91751	2.03121	0.86923
140086	0	1.45803	0.94201	1.88451	1.95056	1.72989	1.56015	1.63939	0.61595	0.8651	1.10687	0.73719	4.09668	0.45025	-0.06048	-0.05061	0.52375	0.92737	2.5271	0.85248	2.22326	1.02531	0.30963	0.58659	1.26905	1.22089	0.84011	2.28176	1.11126	2.85875	1.89768	1.33041	2.49056	1.45969	2.48659	1.82321	1.4283	2.16628	1.24378	1.81097	1.00817	3.85392	2.51134	0.88874	2.18033	1.83765	0.64246	1.42045	0.34635
140091	1	1.41027	0.94201	2.37033	1.84708	1.68592	1.72558	2.22866	0.67025	-0.07058	0.89597	1.38184	4.05915	-1.04576	-0.13077	-1.22185	0.67486	0.95376	2.89907	0.97772	3.40372	1.5783	0.30535	1.01368	1.25018	1.50243	1.03503	3.13077	1.55352	3.12038	2.50035	1.6766	2.62227	1.87869	3.18903	2.37669	1.92526	2.55236	1.70114	1.36211	1.56027	3.91531	3.34945	1.48629	2.87471	2.07291	1.12024	2.1229	0.97543
140092	1	1.48686	1.19229	2.4442	1.93797	1.8523	1.46982	1.52517	0.87332	1.15351	1.2531	1.72173	4.06541	0.71012	0.12385	0.34635	1.38703	0.72835	3.16442	1.14208	2.90017	1.08027	0.3927	1.19451	2.2026	3.43086	1.33866	2.19084	1.30664	4.39935	2.08807	1.41414	2.53162	1.72403	2.51318	2.20014	1.51388	2.19885	1.3516	1.84844	1.06333	3.98075	3.40916	1.35257	2.93066	2.18983	0.24055	1.57217	0.5092
140094	1	1.35793	0.48287	1.89092	1.90918	1.15594	1.16107	0.93197	-0.52288	1.20466	1.21431	1.11694	3.56301	0.0086	-0.4437	-1.22185	0.49831	-1.45593	2.20303	1.12969	1.94807	0.92324	0.45025	1.61742	0.5302	0.8202	0.69108	1.51865	0.72428	2.21283	1.52879	1.04999	2.40309	1.06483	1.47698	1.23629	1.14395	1.90558	0.97267	1.51121	-0.97881	2.86002	2.88368	0.65128	-1.45593	1.33365	0.47857	0.51983	-1.69897
140095	1	1.50461	1.21537	3.43908	1.96956	1.95535	1.72165	2.09978	0.63649	0.97128	1.32675	1.79692	4.21745	0.70243	0.25768	0.10037	1.60584	0.72835	2.70672	1.14922	2.56826	1.15655	0.55751	1.46449	1.22479	1.18384	1.4936	2.88757	1.24576	3.51258	2.52462	1.3587	2.50815	1.72403	2.57074	1.91939	1.53895	2.22899	1.3516	2.37672	1.08778	4.16686	2.9214	1.03222	2.85419	2.04739	0.67117	1.57217	0.4624
140096	0	1.18327	0.64147	2.6298	1.8175	1.72049	0.83948	1.65648	0.57749	0.67025	1.03703	1.79246	4.42285	0.63749	-0.14874	-0.45593	1.34537	0.55509	2.79566	0.5832	1.96506	1.75997	-0.07572	0.71349	1.8464	0.84323	0.94547	2.81249	1.65002	2.75354	2.75668	1.55943	2.44039	1.54357	3.08246	2.60626	1.52297	2.1406	1.9039	2.59024	1.48544	4.0633	2.63597	0.84323	1.72933	2.39201	0.58995	1.54208	0.1271
140099	1	1.03981	0.89265	3.07534	1.80455	1.65877	0.75511	1.6218	0.55267	0.36736	1.02119	1.09272	4.3431	0.2878	-0.26761	-0.52288	0.95376	0.40993	2.49157	0.57171	3.13898	1.55955	-0.33724	1.1209	1.02816	0.70586	0.73719	2.67148	1.63347	3.30732	2.2704	1.51943	2.51979	1.50759	2.82693	1.97594	1.47392	2.07668	1.35295	2.24888	1.43807	4.10097	2.90222	0.67852	1.54045	2.36844	0.66652	1.49582	0
140101	1	1.41814	1.01828	3.0453	1.92829	1.68592	1.7026	2.13814	0.62118	0.51587	1.15655	1.19535	4.03772	0.30963	-0.04096	-1.22185	1.03181	0.79865	2.93928	0.79169	3.37004	1.15655	0.30535	0.79518	1.13672	1.04922	1.18099	2.94668	1.19811	4.13523	2.49364	1.37566	2.44908	1.39515	2.0825	2.82126	1.48728	2.19022	1.39129	1.96014	0.76343	4.06629	3.38295	1.16227	2.39424	2.1417	0.86747	1.55775	0.4624
140102	1	1.39393	0.81624	2.23139	1.88121	1.60799	1.61066	1.91392	0.4843	0.89265	1.0799	1.65772	4.03399	-0.23657	-0.16115	-1.22185	0.59106	0.55388	2.38776	0.70501	0.93802	0.69108	0.32838	0.51322	0.84819	0.90795	1.10619	2.6657	1.1427	1.7644	2.09635	1.26245	2.34899	1.49982	2.44171	2.48296	1.37785	2.07668	1.31239	1.92783	0.38561	3.98257	2.62858	0.76567	0.38561	1.60065	0.76193	1.44028	0.26951
140103	1	1.54728	0.48287	2.75881	1.89625	1.37346	1.32838	1.48487	0.0569	1.03862	1.31091	1.75305	3.62229	0.12385	-0.25964	-1.22185	0.74974	0.44091	2.76131	1.1726	2.10904	1.08884	0.48714	1.56608	0.87679	1.3166	0.84011	2.23576	0.40824	2.28952	2.7888	0.98	2.35149	1.65954	1.06781	2.19098	1.14395	1.89354	1.0013	1.71113	-0.97881	3.35259	2.52385	0.59106	2.52103	1.33365	0.51983	-1.69897	-0.82391
140106	1	1.37199	-0.40894	2.49513	1.92624	1.31408	1.33062	1.59384	0.17609	0.68395	1.05115	0.81158	3.68747	0.08991	-0.48149	-1.22185	0.92221	-0.38722	2.47245	0.64933	2.17298	0.7796	0.25285	0.90795	0.5977	0.76193	0.84011	2.20903	0.99432	2.66295	2.1184	1.22763	2.39417	1.15014	2.22261	2.66277	1.25382	2.09184	1.11494	0.80209	-0.97881	3.19243	2.49846	0.70415	1.17869	1.71206	0.74663	1.01115	-0.03152
140107	1	1.273	0.94694	2.89255	1.8396	1.74803	1.00346	1.58883	0.60097	0.51188	1.39058	2.04383	4.28403	0.53656	-0.06048	-0.45593	1.38846	0.52375	2.74291	1.06967	2.77086	0.74429	1.22063	2.58921	1.2159	0.91751	1.37457	2.65113	1.4813	2.76536	2.78417	1.38757	2.37847	2.20374	1.75251	2.19769	1.39777	1.94758	1.13545	1.66941	1.29358	3.79653	3.01204	0.91116	2.9648	2.27926	0.42975	2.29308	-0.07572
140108	0	1.50461	1.28758	3.78709	1.23629	1.97717	1.69949	2.15452	0.59879	0.80618	1.41547	1.64355	4.06477	0.55267	0.33646	-1.22185	1.5193	1.02325	2.85098	1.0983	3.1252	1.26055	0.45637	1.4101	1.37051	2.09244	1.64904	2.99209	1.53504	3.15487	2.64363	1.6766	2.65761	1.8815	2.90957	2.09135	1.84628	2.51167	1.7124	2.33897	1.59106	4.54409	3.43497	1.51891	2.65784	2.10988	1.01578	2.13837	0.95472
140111	1	1.29951	0.18469	2.27291	1.77269	1.54195	0.77452	1.54691	0.4609	0.36736	1.25983	1.44747	4.35614	0.2878	-0.14874	-0.60206	0.43616	0.47129	2.92963	0.69723	2.9031	0.89982	-0.11919	1.62972	0.91062	0.56585	0.73719	2.65096	1.4813	2.94049	2.54838	1.38757	2.36267	1.61941	2.2354	2.00212	1.18469	1.88156	1.14799	1.92655	1.34124	3.66882	3.10927	0.46538	1.22298	2.19287	0.47567	1.70088	-0.14874
140113	0	1.46135	1.0569	3.01595	1.82776	1.76923	1.64108	1.91487	0.42813	-0.52288	1.27138	1.06296	4.07757	0.30963	-0.01773	-1.22185	0.85065	0.67852	2.6867	0.85733	2.18469	0.86629	0.3927	1.16554	0.95085	0.943	1.29929	2.55218	0.88536	3.10593	2.20518	1.16879	2.20731	1.20358	2.09233	1.81358	1.20249	1.95041	1.14922	1.94206	-0.97881	3.83308	2.70108	0.70415	0.38561	1.90757	0.3075	0.95472	-0.14267
140114	0	1.77452	0.75967	2.1024	1.95361	1.59329	1.50786	1.66633	0.24055	0.70586	1.44389	2.01961	3.93135	-2.30103	0	-1.22185	0.66652	0.27646	3.1817	0.82607	2.59189	1.0306	0.46982	0.98272	0.87679	0.58206	1.10619	2.39742	0.85187	3.76263	2.62068	1.10449	2.37099	1.59395	2.04575	2.01153	1.22891	1.98592	1.14239	1.65686	-0.97881	3.46755	2.78943	0.46687	0.38561	2.0958	0.4183	1.79817	0.04922
140118	1	1.63266	1.00432	3.20022	1.87938	1.79616	1.58206	1.84273	0.31806	1.08171	1.41128	1.80414	3.80967	0.54158	0.08991	-1.22185	0.76938	0.62118	3.16952	1.23325	2.78174	1.03543	0.41996	1.49122	1.18639	1.15594	1.33866	2.64007	0.88536	2.96439	3.15853	1.04999	2.0525	0.8848	1.28892	2.23797	1.25382	1.82711	1.03703	1.90119	-0.97881	3.83177	3.34732	0.84386	1.84714	1.7512	0.43457	0.7185	-0.20761
140119	0	1.35793	0.90526	1.96675	1.95134	1.57795	1.53097	1.56182	0.47712	0.90363	1.21431	1.04766	4.22863	0.45025	-0.16115	-1.22185	0.7356	0.60097	2.69732	0.80346	2.05492	0.93601	0.28103	1.03222	0.99255	1.60703	1.07225	2.14292	1.55352	3.77623	2.22407	1.64454	2.28697	1.8493	3.40927	2.09332	1.81311	2.51037	1.70303	2.04131	1.42095	3.82679	2.39263	1.30341	2.65352	2.18983	0.97174	2.24549	0.89432
140124	1	1.42586	1.09096	2.49976	1.90407	1.70859	1.55727	1.72156	0.58771	0.81291	1.22763	0.96708	4.02507	0.36922	-0.04096	-0.05061	0.89982	0.85733	3.49544	0.95904	2.50746	1.04493	0.38202	0.75358	1.16227	2.04383	1.07225	2.48897	1.44279	4.49934	2.37118	1.56855	2.53808	1.78283	3.15685	2.5534	1.71441	2.40518	1.58024	1.90168	1.256	3.85219	2.63687	1.28285	2.73209	2.18495	0.94792	2.05717	0.80277
140126	1	1.54145	0.993	2.77228	2.00009	1.60842	1.45743	1.7332	0.31175	-1.52288	1.52492	1.71933	4.05013	0.2833	-0.02228	-1.22185	0.61595	0.76864	3.04295	1.33546	2.35835	1.24254	0.4843	1.93787	1.0976	0.94743	1.21801	2.52063	0.92012	3.15281	3.23527	1.16909	2.22186	1.3897	1.98114	2.43471	1.33405	1.91986	1.26245	1.75846	0.60097	3.84166	2.94303	0.81624	1.19976	1.88326	0.75205	1.26881	0.06446
140127	1	1.54145	1.33102	3.58202	1.88643	2.1659	1.5214	1.72024	0.69108	0.94052	1.48982	2.35176	3.97973	0.75511	0.35411	-1.22185	1.70586	0.7332	3.02066	1.14922	2.44666	1.25959	0.58206	1.59095	1.53744	2.26378	1.78219	2.52524	1.28668	3.63089	2.74967	1.42029	2.43279	2.26701	2.55997	2.26649	1.49955	2.22603	1.53263	1.91793	1.10346	4.01377	3.31593	1.22712	3.01335	2.15806	0.61595	1.88423	0.43616
140207	0	1.39829	0.75358	1.15927	2.00178	1.60842	1.44232	2.01317	0.55023	1.06032	1.07591	1.65321	2.97135	0.33041	-0.20761	-1.22185	0.33646	0.71433	1.90886	0.50106	1.03902	1.15106	0.22272	0.29667	0.85733	0.76864	1.07773	3.00879	0.88366	1.34986	1.44979	0.91645	2.33185	0.86213	0.84757	1.554	1.09517	1.93252	1.1245	1.81211	0.98046	3.14674	1.6536	-0.3098	-1.45593	1.43489	0.37107	1.24699	-0.16115
140211	1	1.50474	0.91751	2.75001	2.05204	1.37658	1.463	1.78576	0.34044	-1.52288	1.37144	1.90763	3.79569	0.26007	-0.09151	-1.22185	0.91116	0.29226	3.0593	1.17056	2.56359	1.2307	0.34044	1.69364	1.19061	1.04218	1.07773	2.58741	0.88366	3.10022	2.43226	1.13704	2.38272	1.21827	1.6861	2.3659	1.16909	1.99061	1.17638	1.15045	0.74819	3.41461	2.81333	0.5955	-1.45593	1.9173	0.61595	1.02572	-0.16115
140215	1	1.4062	0.93802	2.10339	1.99198	1.54716	1.57043	2.00966	0.56585	0.8704	1.08991	1.97571	4.03973	0.4456	-0.14267	-1.22185	0.80072	0.69461	2.54312	0.90634	-0.19044	1.21854	0.4133	1.04021	0.90146	0.734	1.18724	2.88393	1.05994	1.56086	2.22266	1.15897	2.32498	1.17696	1.86291	2.36246	1.20167	1.97964	1.33284	2.16056	0.77815	3.99551	1.97424	0.46389	-1.45593	1.63144	0.58546	1.36549	-0.07058
140222	1	1.33122	0.95761	2.67794	1.94186	1.60842	1.64797	2.19769	0.63649	-1.52288	0.93902	1.64167	4.14695	0.10037	-0.14267	-1.22185	0.65128	0.76864	2.93827	0.96095	3.94773	1.3753	0.34439	1.13893	1.21748	0.89376	1.07773	3.08543	1.28668	4.18202	2.26233	1.38757	2.54501	1.4484	2.09072	2.25363	1.58172	2.20426	1.45515	1.86332	1.07591	3.82567	4.10118	1.58569	2.10151	2.1661	0.90417	1.65157	0.48287
140240	1	1.49332	1.08027	2.43592	2.07092	1.81338	1.62788	1.98078	0.58883	0.99739	1.38382	1.03019	4.25402	0.58433	-0.02228	-1.22185	2.13624	0.89432	2.56463	1.07225	3.08826	1.51188	0.35411	1.38686	1.37749	2.57985	1.0983	2.8158	1.40569	2.76845	2.76089	1.51561	2.59601	1.75724	3.04111	1.68106	1.66087	2.39443	1.5807	1.92973	1.1878	4.14545	2.97171	1.33506	3.38787	2.00574	0.86747	1.77371	0.71767
140241	0	1.13735	0.64147	2.28201	1.82452	1.58501	1.06893	2.13548	0.87157	0.50243	1.08135	1.34908	4.40306	0.55871	-0.18046	-0.52288	0.26951	0.58433	3.92634	0.82347	3.89596	1.12418	-0.25964	0.96942	0.97359	0.56585	0.87332	3.49935	1.77988	3.85231	2.59993	1.64816	2.64731	1.68124	2.47998	2.67603	1.71684	2.35675	1.54456	1.97649	1.68314	4.4443	4.08277	1.6886	1.86421	2.57314	0.8488	1.87402	0.35411
140244	0	0.98856	-0.92082	2.64961	1.82243	1.43791	0.76492	1.63002	0.44091	0.5682	1.00475	1.14829	4.17481	0.53656	-0.34679	-0.85387	1.05805	0.18469	2.44404	0.53656	2.96685	1.57484	-0.38722	1.07188	0.99255	0.58995	0.6149	2.66947	1.4813	2.949	2.2492	1.34301	2.41303	1.22583	1.8441	1.8952	1.2492	1.88711	1.1827	2.08146	1.1726	3.28856	2.97914	0.52375	1.12287	2.19287	0.40483	1.06856	-0.46852
140248	0	1.33626	0.3962	2.04052	2.04941	-0.38195	1.34223	1.37401	0.16732	0.77085	1.17493	0.91803	4.03429	0.233	-0.20761	-1.22185	0.63448	0.47857	2.24964	0.92531	1.79511	1.00647	0.22272	1.35851	0.97727	0.42488	0.78533	2.04727	1.32056	2.99145	2.08393	1.42781	2.49521	1.54456	2.9866	1.98281	1.55606	2.30546	1.43425	1.62747	1.07591	3.94985	1.94389	1.01199	2.259	2.04048	0.85187	1.63144	0.50515
140256	1	1.4101	0.78746	1.25382	2.11707	1.24279	1.37876	1.14983	-0.06048	1.29863	1.16376	0.49693	4.08257	0.55991	-0.30103	-1.22185	0.47422	0.39794	1.78347	0.64836	2.08838	1.27068	0.29226	0.59329	0.84136	0.89376	0.86273	1.85932	0.88366	2.06793	1.2531	1.07262	2.3973	0.86213	1.93115	1.3438	1.13386	2.0013	1.11661	1.42423	0.74819	3.50021	2.33738	0.37475	-1.45593	1.69108	0.27184	0.98989	-0.27572
140260	1	1.05843	-1	2.80441	1.82885	0.71349	1.01703	1.10619	0.1271	-0.90309	0.87564	1.5563	4.1571	-2.30103	-0.69897	-2.30103	0.64345	0.02938	2.75422	-0.31876	2.94527	2.17771	-0.4437	1.42406	0.5977	0.94101	-1.39794	2.25409	1.80127	3.18909	2.49201	1.65234	2.85635	2.12225	3.58641	1.95342	1.89658	2.55086	1.74437	1.70114	1.25066	4.02817	3.11077	1.36154	3.4175	2.2467	0.91803	2.1113	0.73799
140265	0	1.46434	-0.92082	1.75959	1.82872	1.52218	0.38021	1.38792	-0.09691	1e-05	1.20925	2.50448	3.97942	-1.39794	0	-0.88606	-0.09691	-0.07058	1.49568	-0.27572	1.54827	0.33846	-0.29243	-0.69897	0.63043	-1.1549	1.36866	2.78524	1.46449	1.22583	3.45425	1.47799	2.23686	1.46997	2.99483	3.3828	1.37383	1.88897	1.00518	2.33159	-0.82391	2.80961	2.21569	-2	0.20412	2.02412	0.25768	0.84942	0.00432
140274	0	1.39463	0.89265	1.16554	1.78276	1.49346	0.53403	1.23426	0.26717	0.61066	1.92516	1.10585	3.98836	0.45939	-0.30103	-1.04576	0.26951	0.10037	1.73799	0.60423	1.41581	0.76418	-0.11919	0.73239	0.62941	0.6721	0.78746	2.48949	1.2335	1.34947	1.70868	1.21085	2.27233	0.85914	1.34635	1.37931	1.06483	1.68178	1.03782	1.81458	0.98588	2.40932	1.82879	-2	0.20412	1.92952	0.32015	1.2408	-0.74473
140278	1	1.60927	1.23096	3.44222	2.10435	1.93762	1.72346	1.88863	0.62531	1.23401	2.12126	2.61555	4.18175	0.89265	0.34439	0.64444	1.86923	0.86332	3.83605	1.73352	2.61274	1.68878	1.10037	2.41068	1.66671	2.12421	1.88655	2.57078	1.23553	3.77212	2.80413	1.32552	2.41002	1.9619	2.26687	2.28625	1.46255	2.20674	1.4833	2.04159	1.20548	4.10041	2.74114	1.077	3.2565	2.12421	0.78604	1.81908	0.32838
140279	1	1.59095	1.12743	3.50928	2.08379	1.75709	1.80277	2.47279	0.64444	1.08529	1.51108	3.07742	3.99386	0.54033	0.18469	-1.22185	1.0306	0.57864	3.16218	0.96332	3.99663	1.19033	0.74351	0.48714	1.35736	1.17173	1.73799	3.36911	1.64933	2.33524	2.74595	1.69914	2.74493	1.83423	2.99511	3.23467	1.87075	2.54625	1.7881	2.36791	1.52179	2.1186	4.24122	1.84023	2.61877	1.91861	1.32305	2.22575	1.05077
140280	0	1.45909	0.68485	2.53311	2.08059	1.33606	1.43152	1.70157	0.22789	0.85126	1.33001	1.40603	3.6632	0.41996	-0.34679	-0.92082	0.79518	0.45637	2.87478	1.06744	2.46291	1.23401	0.37475	1.46909	1.15715	0.98632	0.93651	2.46075	0.93197	2.97049	2.37278	1.10823	2.45298	0.9196	1.7992	2.17064	1.21112	2.10137	1.22531	2.03294	1.07225	2.58986	2.87742	0.85974	0.77743	1.77488	0.78604	0.99913	-0.69897
140287	1	1.53504	1.07918	3.15305	2.05231	1.83219	1.73111	2.06074	0.5302	0.51322	1.63195	2.90201	4.01754	0.74273	0.22531	-1.22185	1.49982	0.86332	3.39516	1.49066	2.67821	1.33726	0.66932	2.06959	1.64395	1.42537	1.78569	2.78446	1.40243	2.79534	3.08961	1.50651	2.52165	1.68233	2.62749	2.69396	1.65312	2.31639	1.58377	2.38173	1.30276	3.8984	3.1943	1.23249	3.26292	1.88689	1.06707	1.78746	0.64345
140289	1	1.07591	0.18469	2.44415	1.81318	1.54195	0.9952	2.02358	0.74429	0.51983	0.96942	1.92101	4.39865	0.55871	-0.20761	-0.52288	0.67117	0.57054	2.90686	0.67578	3.49677	1.16406	-0.22185	1.19562	1.07628	0.58995	0.87332	3.23054	1.63347	2.93401	2.68807	1.49624	2.5475	1.48799	1.89998	2.22134	1.55279	2.12343	1.26741	2.27878	1.45454	3.73823	3.76423	1.41797	0.20412	2.31285	0.57287	1.52711	0.09691
140292	1	1.58001	0.95856	2.3978	1.95578	1.72214	1.95918	2.53567	0.76042	-1.52288	1.38292	2.67511	4.19723	0.14613	-0.02687	-0.92082	0.53275	0.7796	3.82394	0.95904	3.57067	1.10958	0.5172	0.13988	0.9058	1.07737	1.47041	3.55863	1.60249	3.16233	3.05052	1.63759	2.75155	1.69522	2.49838	3.46215	1.78398	2.4841	1.7356	2.84299	1.44326	2.47041	4.26757	1.84023	2.51995	2.04179	1.27784	2.07004	0.93349
140295	1	0.95328	-0.92082	1.26316	1.8074	1.19479	0.76042	1.61342	0.4133	0.5966	0.88874	0.56348	4.10159	0.39967	-0.55284	-1.04576	-0.14874	0.10037	2.02963	0.32428	2.20369	0.84448	-1.1549	0.66745	0.52763	0.44091	0.4456	2.67662	1.38202	2.24137	1.90015	1.31681	2.43818	1.22583	2.38929	1.78333	1.2492	1.9135	1.20412	1.62706	1.34124	3.5187	2.40281	-0.5376	0.20412	2.1336	0.49693	1.17955	-0.29243
164791	0	1.17114	-1	2.36708	1.96459	1.05956	1.13481	1.2383	-0.48149	-0.90309	1.29645	0.42975	4.29715	-2.30103	-0.79588	-1.69897	1.35218	-0.0655	2.27221	0.08636	1.75113	1.3813	-0.52288	1.29951	0.41996	0.51851	-1.39794	2.3154	1.18327	2.97667	1.49679	1.25066	2.6592	1.43441	2.44812	1.73207	1.30621	2.07613	1.25744	1.39568	0.86034	3.46515	2.2552	0.76193	2.6028	1.86522	0.60638	1.51495	-0.18709
164792	1	1.68771	1.44917	3.47514	2.08458	2.24356	1.93485	2.60737	0.91062	1.03941	1.61941	5.12734	3.62728	0.98945	0.617	0.59439	1.45682	0.97267	4.07479	1.20548	1.5617	1.51733	0.89818	0.79796	1.60043	1.42537	2.30397	3.64025	2.10309	2.553	3.69185	1.98945	2.96433	2.43481	3.97809	3.73176	2.37983	2.98763	2.77051	3.11676	2.0223	4.05133	2.86334	1.88116	3.04023	2.33415	1.73743	2.86083	1.65763
164802	1	1.65205	0.98137	2.79573	1.91971	1.72214	1.56656	1.61847	0.70927	1.10823	1.2907	1.93682	3.94191	0.37658	-0.01773	0.46982	1.26647	0.88818	3.1225	0.98046	1.98254	1.18667	0.65706	1.0976	1.23019	1.05423	1.63669	2.38536	1.29623	3.30518	2.46519	1.45025	2.52736	1.97077	2.52299	2.38673	1.46255	2.17837	1.51943	1.98272	1.33021	3.85513	3.10941	1.14613	2.38209	2.11066	0.88195	1.96802	0.61805
164805	0	1.49024	0.72428	2.42584	1.97991	1.63869	1.63899	2.03226	0.51983	0.95085	1.25696	1.38899	3.98281	0.56937	-0.08092	0.03743	1.29447	0.75967	2.51022	1.09061	1.64207	1.26435	0.41664	1.35488	1.08778	0.80618	1.11926	2.81047	0.82413	2.82551	2.05469	1.27462	2.3784	1.20249	2.14364	2.12665	1.25983	2.01599	1.23578	1.82769	0.79657	3.84277	2.159	0.64444	1.89922	1.7972	0.55267	1.00689	-0.04576
164806	0	1.39445	-1	2.84707	1.9682	1.46909	1.25551	1.63669	0.30103	0.13988	1.5841	3.46809	4.1356	0.69461	-0.03621	-0.27572	0.83251	0.24304	3.79462	0.60314	1.19005	1.10209	0.3927	1.73989	1.13258	1.20575	1.29798	2.88054	1.38238	2.0887	3.03593	1.30363	2.78579	2.01406	1.64454	2.91632	1.44902	2.0026	1.64058	2.30198	0.56229	3.40327	1.74099	0.549	2.25414	1.88047	0.52892	2.23935	-0.22915
164807	1	1.05843	-0.92082	1.78211	1.83689	1.37273	0.8704	1.74531	0.52634	0.44248	1.02119	0.32222	4.38428	0.39967	-0.38722	-1.04576	0.33244	0.31175	2.35752	0.48572	1.94116	0.71012	-0.45593	0.73957	0.6721	0.5092	0.6149	2.80277	1.4188	2.29506	1.68806	1.44091	2.11076	1.52608	2.74432	1.84782	1.39777	1.96581	1.26293	1.48173	1.53995	3.68884	1.85522	-2	0.20412	2.19287	0.69373	1.38614	-0.12494
219791	1	1.47756	1.00217	3.12777	2.00082	1.74741	1.48629	1.83142	0.48714	1.10789	1.24378	0.943	3.92984	0.58206	0.03743	-0.42022	1.05614	0.83506	2.47098	1.05767	2.72704	1.23502	0.43616	1.38507	1.2307	1.97557	1.32736	2.56717	1.24055	3.17871	1.88969	1.36211	2.52356	1.67099	2.56429	1.95914	1.49415	2.2101	1.42357	1.77283	1.05308	4.07966	2.86213	1.1014	2.00552	1.92778	0.58206	1.30899	0.36736
219794	0	1.11059	-0.92082	1.8204	1.77793	1.67486	0.61805	1.46538	0.22531	0.3075	0.96284	2.37229	3.97803	0.41162	-0.21467	-0.27572	0.67852	0.16732	0.78604	0.26951	1.54827	0.54158	-0.12494	0.49693	0.67761	0.2833	0.89873	2.62444	1.50365	1.4239	2.75359	1.50974	2.4851	1.51838	2.52373	3.51318	1.32449	2.02259	1.41531	2.0811	1.29469	3.38607	1.53681	0.3032	0.20412	2.27235	0.61066	1.19117	-0.09691
219795	0	0.97451	-0.0655	1.77656	1.73862	1.63819	0.62014	1.48458	0.48996	-0.30103	1.0461	1.69364	4.00278	0.10037	-0.25181	-0.65758	0.81023	0.35793	2.40628	0.5611	2.64346	0.63043	0	1.84708	0.84323	0.22789	0.80754	2.63225	1.06967	1.38184	1.75724	1.31723	1.19033	1.52479	0.51851	2.45486	1.25164	1.72811	0.84757	1.73727	1.405	2.54314	1.20898	-0.86967	1.70842	1.97373	0.6149	-0.16431	-0.5376
219797	1	1.29994	-0.58503	3.86286	2.0289	1.2033	1.32899	1.71617	0.15534	0.70672	1.28421	2.10206	4.23808	0.71933	-0.5376	-1.04576	1.47129	0.50651	3.38773	0.53782	3.4685	2.33226	0.13354	1.78654	1.15045	0.92686	0.87737	2.80547	1.38238	4.66772	2.66597	1.23502	3.00052	1.65629	1.85382	2.0807	1.46982	2.08814	1.27138	2.33033	0.84757	3.66598	3.06687	1.11727	2.73043	1.92983	0.52892	1.91939	-0.18046
219798	1	1.53148	0.92324	2.57316	1.98281	1.63869	1.54407	1.70157	0.46982	0.99034	1.54208	1.53314	4.12355	0.45332	-0.08619	0.22531	0.96802	0.93399	2.78806	1.2982	2.88885	1.25479	0.40993	1.82046	1.01912	1.16346	1.28421	2.33786	1.61909	3.21734	2.53953	1.65427	2.76078	2.00238	3.22424	2.61835	1.89343	2.61715	1.7545	1.90499	1.42111	4.0303	2.92871	1.46135	2.74317	2.04289	1.12516	2.08429	0.87506
219799	0	0.92788	-0.92082	0.91908	1.81604	0.85003	0.24551	0.93952	-0.25181	0.5682	1.02119	0.90634	3.0416	0.43136	-0.55284	-2	-0.14874	-0.63827	0.72016	0.11727	1.06333	0.56585	-1.1549	0.57519	0.3032	0.44091	0.16435	2.01924	1.34025	1.26055	1.39811	1.21085	2.39366	0.97174	0.94988	1.8105	1.06483	1.63165	0.97818	1.42619	1.1726	1.43088	1.28668	-2	0.20412	1.92952	0.40483	0.85914	-0.74473
219800	1	0.95328	-0.92082	1.84048	1.745	1.29403	0.93197	1.98632	0.67578	0.33846	0.81558	0.53908	4.06815	0.2878	-0.49485	-1.04576	-0.02228	0.36361	2.22809	0.48572	2.90021	1.4143	-0.79588	0.55145	1.02816	0.47712	0.4456	3.09346	1.53301	2.97222	1.47392	1.36642	2.47813	1.22583	1.43743	2.63034	1.34223	1.92355	1.27207	2.1249	1.38328	1.32181	2.6864	0.39794	0.20412	2.27926	0.55509	1.21112	-0.37675
219803	0	1.10209	-1	2.24306	2.01808	1.10106	1.26858	1.58138	-0.37675	0.55991	1.15655	1.87898	4.47019	0.55871	-0.58503	-1.30103	0.62737	-0.42022	4.37021	0.50243	2.49171	1.1364	-0.16115	1.10209	0.65418	0.90956	0.61595	2.69687	1.53857	4.66772	2.55831	1.40071	3.12371	1.68476	2.74173	3.01294	1.6217	2.23017	1.38668	2.08357	0.77232	4.08648	2.56443	0.92065	2.67965	2.00514	0.69548	1.62655	0.14301
219807	0	1.0306	-0.92082	1.00043	1.77568	1.35257	0.36173	0.72591	-0.27572	-0.01323	0.89597	1.03663	3.91087	0.35793	-0.39794	-0.88606	-0.09691	-0.19382	0.11727	0.13988	1.50556	0.52114	-0.55284	0.39445	0.44091	0.2833	0.57749	1.86362	1.41979	1.37676	1.64572	1.39445	2.4851	1.25912	2.17263	2.8592	1.20466	1.90031	1.16791	2.10548	1.14082	2.39683	1.07737	-2	0.20412	2.11334	0.40824	0.90956	-0.36653
219810	0	1.76604	1.031	2.46321	2.05979	1.91158	1.56324	1.93952	0.19033	1.07408	1.85345	3.10245	3.84164	0.59329	0.233	-1.22185	0.77525	0.26951	3.76575	0.87967	1.29181	1.24993	0.55509	0.69197	1.14613	1.72452	1.61648	3.1942	1.56832	2.99149	3.86277	1.63428	2.89547	1.69469	3.10606	4.16811	2.11774	2.52724	1.69914	2.33244	1.24773	2.97947	4.03656	1.54974	3.12197	1.9466	1.15442	1.92588	0.86629
219811	1	1.4504	0.55509	2.08066	2.02309	1.5841	1.66058	2.13802	0.51983	0.91698	1.35946	1.26505	4.03156	0.54283	-0.18046	-1.22185	0.54158	0.58883	2.66275	1.26126	2.78492	1.40722	0.3032	1.6081	1.1784	0.84696	1.15137	2.8571	1.16673	2.60594	1.80393	1.36211	2.46724	1.22272	2.37092	2.47551	1.4612	2.11787	1.34025	1.90703	0.98453	4.03884	3.56059	1.26505	1.75876	1.71198	0.76268	1.30899	0.32222
219813	0	1.23376	0.94694	2.88506	1.78355	1.74803	1.14333	2.2953	0.94596	0.43136	1.31091	2.29933	4.45403	0.65514	-0.00436	-0.38722	1.26998	0.73239	3.4086	1.24304	3.6935	2.01317	0.18752	2.57512	1.56984	1.055	1.06108	3.69771	1.55594	3.75554	2.94861	1.47026	2.36801	1.576	2.04634	2.34433	1.43759	2.00779	1.33021	2.43952	1.42078	3.84895	3.41874	1.15534	1.12287	2.51302	0.53656	1.40637	-0.03621
219814	1	1.37051	0.7007	2.20123	1.96886	1.4833	1.56761	2.05884	0.6464	-1.52288	0.86094	0.88252	3.64581	-0.09151	-0.3098	-1.22185	0.78176	0.62941	2.64675	0.617	3.02015	1.48714	0.18469	0.33445	0.88593	0.47422	0.7796	2.91758	0.82413	3.07266	1.90369	0.97497	2.21977	0.98182	1.73038	2.5462	1.11992	2.00514	1.09377	1.24527	0.59106	3.53151	3.27098	0.95569	0.93601	1.87017	0.58206	-0.01773	-0.13077
219815	1	1.37051	0.76641	1.69862	1.96454	1.55352	1.3587	1.1959	0.02119	1.00732	1.12156	0.21748	3.97388	0.24055	-0.19382	-1.22185	0.49415	0.35793	1.57357	0.59879	2.02395	1.11361	0.24551	0.45637	0.88593	0.8651	0.93349	1.81137	1.48996	2.0803	1.90369	1.60228	2.71544	1.71709	3.19469	1.76477	1.78704	2.56146	1.63317	1.43217	1.30707	4.06039	2.21418	1.23249	2.47878	1.81737	0.8451	1.91275	0.75587
219816	0	1.34223	0.62118	1.8601	1.95313	1.34361	1.36549	1.59084	0.24055	0.81224	0.87679	0.60853	3.74608	-1.22185	-0.29243	-1.22185	0.51851	0.3962	2.12975	0.78032	2.67674	1.18156	0.13033	1.15137	0.89873	0.28103	0.6981	2.26907	0.90526	2.1259	1.427	1.16554	2.5056	1.04999	2.11123	1.70269	1.273	2.08142	1.13001	1.64611	0.70672	3.1343	2.7701	0.79796	-1.45593	1.58726	0.35984	0.98408	-0.18046
219820	0	1.64088	1.22037	3.759	1.90531	2.02007	1.6878	2.10247	0.51983	0.2833	1.48202	2.85051	3.88546	0.8848	0.4216	-1.22185	1.22401	0.73159	3.51211	1.10721	2.53108	1.2737	0.6149	1.39199	1.28171	1.15076	1.86812	2.94841	0.97035	5.18853	3.41268	1.08743	2.29715	1.3955	1.78003	2.16023	1.2982	1.94704	1.11227	2.26689	0.59106	4.11129	2.72493	0.24304	2.30292	2.04289	0.42813	0.14301	-0.49485
219821	1	1.68332	1.44498	3.40996	1.92531	2.17924	1.69618	2.10092	0.76641	1.03383	1.65533	2.81138	4.09399	0.92686	0.40483	0.67486	1.85625	0.98856	4.12126	1.31597	3.91352	1.44529	0.66652	1.53224	2.08913	3.09875	2.04536	2.93532	1.8515	3.8821	3.52	1.88705	2.97324	3.20333	3.26098	3.26114	2.13098	2.83008	2.01982	2.25761	1.94729	3.96616	4.44869	2.03866	3.38469	2.48199	1.29403	2.58204	1.31154
219822	0	1.17085	0.64147	1.78993	1.73223	1.6909	0.89818	1.90195	0.71181	0.36736	1.16909	2.25225	4.30786	0.55871	-0.06048	-0.33724	0.40312	0.48001	5.04955	0.83885	3.03826	0.89653	-0.02228	1.3831	0.95376	0.77597	0.99255	3.06077	1.53301	3.85846	2.4542	1.53007	2.53216	1.61941	2.44478	2.92624	1.53807	2.07335	1.48458	1.83448	1.51375	4.01374	3.42344	1.09342	0.20412	2.5449	0.73159	2.03209	0.1271
219823	1	1.16435	-0.92082	1.46285	1.8103	1.19479	0.53403	1.23426	0.22272	0.5832	1.54753	1.23654	3.82177	0.24304	-0.55284	-1.52288	0.24551	-0.18709	1.64246	0.45788	1.26055	0.75587	-0.45593	0.49693	0.6721	0.39794	0.53908	2.45646	1.2335	1.38364	1.7471	1.28691	2.3171	1.05576	1.55182	2.80479	1.18469	1.78767	1.1934	1.78419	1.09167	1.27508	1.67642	-2	0.20412	2.05365	0.47567	1.0249	-0.46852
219824	0	0.8657	-0.92082	0.77232	1.66987	0.44404	0.08636	0.4624	-0.27572	0.23805	0.81954	1.41497	3.079	-0.01323	-0.49485	-0.25181	-0.25964	-0.85387	-0.25964	-0.11919	1.25237	0.4014	-1.22185	0.12385	0.13988	0.11727	0.27875	1.64434	1.33806	1.26102	1.94443	1.29776	2.47851	1.11461	1.19089	1.96741	1.08565	1.7344	1.01995	1.53377	1.14082	1.46434	0.71933	-2	0.20412	1.88081	0.32428	0.7796	-0.56864
219825	1	1.00432	-0.92082	2.89018	1.70018	1.50365	0.55267	1.36399	0.29447	0.41996	0.90849	2.04763	3.97834	0.50106	-0.21467	-0.82391	1.3516	0.0569	0.86806	0.26951	1.55096	0.6902	-0.04576	1.26858	0.67486	0.57864	0.79796	2.34647	1.36773	1.29203	2.31376	1.39445	2.44857	1.45939	1.69583	2.24177	1.26881	1.86522	1.08814	1.6695	1.07078	2.28619	2.8522	0.3032	0.20412	2.02412	0.48001	0.90956	-0.48149
219827	0	1.44716	0.82802	1.46285	1.88201	1.70603	0.87795	1.97982	0.5966	-0.11919	1.33806	2.81116	4.12074	0.41497	0.12057	-0.69897	0.31175	0.40993	3.21362	0.80072	1.59715	0.83059	0.12057	1.8273	0.93298	0.47712	1.086	3.37626	1.2335	1.8638	3.00987	1.28691	1.83985	1.22583	1.42127	2.62044	1.30471	1.5611	1.0216	2.04005	0.83378	2.47508	2.84984	-0.5376	0.20412	2.05365	0.8293	1.14551	-0.07572
219830	0	1.56573	1.69329	3.42978	1.8262	2.15975	1.06221	2.15054	0.81954	0.62941	1.41447	4.01699	4.16298	1.1116	0.46835	-0.40894	1.43329	0.44716	3.29153	0.83759	1.87227	1.34869	0.32634	1.69984	1.34986	0.92993	1.87927	3.92996	1.85667	1.57496	4.13551	1.77371	2.82162	1.78068	2.19786	3.52947	2.28923	2.5183	1.50311	2.59308	1.6894	2.83917	4.44861	1.67934	3.12169	2.41659	1.09202	1.92044	0.47567
219831	1	1.35025	1.05308	1.6193	2.00329	1.44824	1.41514	1.47202	0.0607	0.30535	1.00475	0.87448	3.8368	0.24551	-0.4318	-1.22185	0.18469	0.07188	2.18974	0.45939	2.46418	1.16227	0.04139	0.3032	1.09202	0.82802	0.71517	2.11491	1.33686	2.70424	2.04001	1.59649	2.7339	1.60487	2.75149	1.8526	1.67916	2.4624	1.62356	1.89834	1.56608	3.92284	2.75544	1.26174	2.5713	2.10428	0.93902	1.89287	0.60206
219833	0	0.89982	-0.92082	0.91908	1.7881	1.19479	0.45179	1.12678	-0.12494	0.47422	0.96942	0.38382	3.83945	0.19312	-0.63827	-1.04576	-0.284	-0.35655	0.55145	0.06446	1.17984	0.51455	-1.1549	0.35411	0.3032	0.39794	0.32838	2.14557	1.38202	1.27784	1.25066	1.28691	2.3462	0.97174	1.79484	1.50583	1.1486	1.67228	1.08243	1.62294	0.98588	3.08701	2.20077	-2	0.20412	2.05365	0.40483	0.85914	-0.46852
219834	1	1.38668	0.52504	1.28421	2.01258	1.34203	1.48058	1.75473	0.48287	0.62014	0.84448	0.96942	4.00056	0.34242	-0.3098	-1.22185	0.22789	0.49276	1.88195	0.55388	1.04179	1.04689	0.04139	0.09342	1.16938	0.60853	0.71517	2.44165	1.49304	1.72803	1.92195	1.59229	2.67367	1.67173	2.88322	2.58626	1.78462	2.48083	1.61321	2.36825	1.52453	4.55075	2.81912	1.22089	2.36114	2.09079	1.02078	1.89287	0.76343
219838	1	1.73111	1.08207	2.11564	1.95823	1.77539	1.62778	2.04856	0.48287	-1.52288	1.37566	2.32486	4.00655	-0.24413	0.02119	0.19033	0.47422	0.68842	4.03109	1.01828	3.59874	1.50461	0.46389	0.64933	0.86864	0.98767	1.15137	3.01089	1.1758	3.95414	2.84876	1.38952	2.55426	1.34537	1.89064	2.66879	1.48813	2.13072	1.43489	2.25339	0.97451	2.88862	4.05039	1.45803	2.4704	2.28704	0.70842	0.95376	0.44871
219840	0	1.34694	1.34282	2.44265	1.79113	2.00715	1.22453	2.28475	1.33706	0.82995	1.37731	2.91544	4.25042	0.87622	0.17609	-0.21467	1.36154	0.68485	5.04955	0.94151	2.81002	0.95085	0.42975	1.42177	1.17056	1.02938	1.48416	3.84549	1.70876	3.80262	3.12307	1.57692	2.47813	1.86652	2.44733	3.34549	1.58058	2.18546	1.66755	2.38977	1.53995	4.08036	3.5621	1.32284	1.30557	2.59362	0.86273	2.40111	0.22272
219847	1	1.49485	0.96802	3.0156	1.88779	1.70969	1.4929	1.75328	0.38739	0.96332	1.077	1.3865	4.04237	0.11394	0.01284	0.19033	1.04532	0.57864	2.72575	0.82282	3.61666	1.19005	0.43775	0.84942	0.80346	0.95231	1.26928	2.40417	1.3831	3.88356	2.11428	1.52866	2.61755	1.74327	2.63968	2.23055	1.66894	2.40478	1.5382	2.13322	1.4501	3.59312	4.01237	1.59627	2.53177	2.32104	0.89154	1.78696	0.64738
219849	0	1.43616	0.18469	1.72304	1.76148	1.62366	0.84757	1.80058	0.61909	0.61066	1.91698	1.27875	3.75523	0.55871	-0.08092	-0.85387	1.17319	0.50651	2.47363	0.72099	2.47666	0.95617	0.11059	1.01953	0.86273	0.72099	0.91116	3.04443	1.29159	2.50069	2.10261	1.34301	1.85003	1.46731	1.59901	2.26755	1.2492	1.78767	1.15987	1.70088	1.38328	2.93495	2.81227	-0.11919	0.20412	2.1336	0.68034	1.21112	-0.37675
219850	1	1.59017	1.39777	3.74718	1.87973	2.06266	1.53084	1.82328	0.55871	0.90687	1.4524	2.40797	3.95805	0.86332	0.42975	0.19033	2.10401	0.72428	3.18544	0.89154	2.94326	1.28511	0.63043	1.11926	1.23401	1.22686	1.82393	2.5546	0.56585	3.91454	2.46183	1.10415	2.07081	1.56608	1.61374	1.68458	1.14145	1.82607	1.16465	2.13723	-0.97881	3.02452	2.98294	0.76268	2.94451	2.29598	-0.04096	0.57287	-0.03152
219852	1	1.48629	1.0249	2.59483	1.97465	1.92355	1.55473	1.91355	0.76418	1.16967	1.3742	1.84261	3.37801	0.63749	0.17898	0.24304	2.42949	0.88705	3.25846	1.10415	3.3145	1.77909	0.98408	1.4504	1.46702	2.39023	1.42521	2.74499	0.85187	2.89338	1.97791	1.02735	-0.13966	1.77444	1.06108	1.81191	0.94052	1.84273	1.0162	1.32715	-0.97881	2.76615	3.44411	1.0607	2.88439	2.12126	0.47422	1.08458	-0.16115
219853	0	1.16376	-1	3.52241	2.01866	1.12905	1.28443	1.71991	-0.42022	0.90795	1.19201	1.03019	4.41784	0.68664	-0.65758	-2	1.47276	0.05308	3.08565	0.39445	3.25792	1.36754	-0.34679	1.25479	0.89098	0.93247	0.67486	2.91929	1.63144	4.66772	2.25532	1.49402	3.15515	1.79782	2.97204	2.4185	1.69888	2.31817	1.54158	2.20774	1.01578	3.8867	3.29328	1.26198	2.50444	2.02073	0.716	1.81271	0.34242
219854	1	1.34361	0.89982	2.34396	1.90352	1.64266	1.21352	1.06145	0.2014	1.10551	1.31239	1.42732	3.49613	0.38382	-0.0655	0.42813	1.16495	0.33041	2.15909	1.13988	1.28375	1.03383	0.71096	1.75412	0.8109	0.79379	0.88762	1.66455	0.54158	2.04902	1.52621	1.12385	2.30492	1.24378	1.46967	1.41481	0.94052	1.93156	1.00475	1.27021	1.12743	2.98553	2.13139	0.36361	-1.45593	1.90677	0.21748	0.93349	-0.38722
219855	0	1.66172	1.50786	1.93349	1.95909	2.22347	1.74593	2.22269	0.77452	1.05576	1.42537	1.32056	3.77739	0.78675	0.42651	0.8657	1.29557	1.14333	1.93105	1.09552	1.7421	1.29688	0.49276	0.75051	1.24601	1.1345	1.47799	3.08762	0.81954	1.36642	1.73496	1.06893	2.22497	1.086	1.97211	1.58297	1.05192	1.88745	1.03782	1.66058	-0.97881	2.78249	2.78586	0.72997	-1.45593	1.66727	0.34635	1.16047	-0.19382
219857	1	1.26435	0.91855	2.00642	1.97685	1.59945	1.58861	1.91153	0.51455	0.69197	1.11093	0.58995	4.06413	0.30963	-0.34679	0.24304	0.5302	0.74115	2.72434	0.97267	3.08685	0.94596	0.4014	1.08814	0.8109	1.59483	1.02816	2.63162	1.4901	2.1839	1.9952	1.60347	1.99686	1.77981	3.13117	1.54183	1.7014	2.51618	1.56146	1.76507	1.73046	3.87557	3.16593	1.21854	2.46985	2.18384	0.87622	1.70919	0.72263
219858	1	1.70122	1.51362	3.92986	1.99021	2.39386	1.60119	1.94929	0.72673	1.22037	1.77495	3.07349	3.78488	1.42144	0.72509	0.84011	1.94221	0.99211	3.33607	1.50556	3.65255	1.90347	1.42423	2.16411	1.57299	1.53782	2.13551	2.7429	1.28171	3.53397	3.10345	1.42193	2.26571	2.87129	1.59306	2.56291	1.45879	2.12044	1.41145	2.37825	1.28668	3.34223	4.1491	1.44747	3.879	2.50583	0.73078	1.72542	0.45484
219859	1	1.09726	-1	1.85163	2.04524	0.76118	1.31302	1.68744	-0.37675	1.08672	1.20898	1.43838	4.59218	0.67761	-0.61979	-0.72125	0.04922	-0.05061	2.66677	0.46538	4.05126	1.00303	-0.46852	0.80821	1.2222	1.59295	0.33646	2.85588	2.13481	2.67227	2.33415	1.84991	3.52788	2.45123	4.05324	2.26449	2.28076	2.91293	2.07828	2.59002	1.58081	5.30092	3.12183	1.62315	3.30541	2.40466	1.17898	2.46364	1.05461
219860	0	1.23704	-0.92082	1.36173	1.78526	1.85291	0.21219	0.78032	-0.11351	0.43136	1.07262	0.51587	2.80841	0.50243	0.01703	-0.5376	0.11059	0.16732	0.65896	0.3032	1.74741	0.55991	-0.29243	0.5966	0.75891	0.4843	0.83759	1.84479	1.18099	1.01494	1.08099	1.10924	2.43887	0.85431	0.50515	1.64611	0.98272	1.65706	0.86094	1.64276	-0.82391	1.14953	1.0249	-2	0.20412	1.75427	0.02531	-1.39794	-0.69897
219862	0	1.21219	-1	3.15724	2.02036	0.92273	1.1313	1.48001	-0.20066	1.06408	1.20898	1.72419	3.97052	0.60206	-0.95861	-2.30103	1.28758	-0.16115	3.02923	0.31175	1.85254	1.2393	0.20412	1.14891	0.79518	0.8848	0.63649	2.53021	1.19479	4.66772	2.29804	1.01157	3.0293	1.34242	1.57623	2.16926	1.29557	2.05323	0.93146	1.8707	0.65896	3.03224	2.31163	0.53148	2.57879	1.77844	0.41162	1.2408	-0.5376
219863	1	1.30728	-1	1.7647	2.10612	1.04258	1.405	1.63448	-0.42022	0.95521	1.41027	1.16316	4.30883	0.63649	-0.5376	-0.56864	0.40483	-0.12494	2.7752	0.78746	1.46997	0.92583	0.04922	1.56182	0.57287	0.76042	0.48996	2.57582	1.22891	2.4231	1.98525	1.18667	2.77311	1.51548	2.19435	1.38899	1.33365	2.10745	1.20385	2.06674	1.00903	3.47904	2.32094	0.6637	2.29629	2.14423	0.60097	1.4283	-0.22185
219865	0	1.29092	0.18469	2.15637	1.7919	1.54195	0.67578	1.50256	0.37658	0.63548	1.75785	1.20817	4.22863	0.36549	-0.30103	-0.85387	0.29003	0.37658	2.49333	0.75205	2.7236	0.89982	-0.09691	1.80889	0.86273	0.61278	0.83251	2.70178	1.16167	2.86138	2.20341	1.31681	1.97002	1.39568	1.98722	1.92804	1.27784	1.80161	1.10992	1.41814	1.34124	3.40002	2.56475	-0.5376	2.05523	2.19287	0.67302	1.31931	-0.46852
219867	0	1.16435	0.64147	2.8733	1.60574	1.6909	0.89597	1.79197	0.64836	-0.11919	1.07408	2.26855	4.40636	0.32838	-0.12494	-0.60206	1.09517	0.50651	3.40464	0.78746	2.48242	1.45225	0.1271	1.57576	1.02816	0.6721	1.03503	2.92846	1.63347	3.00901	3.0519	1.56832	2.10561	1.64552	3.1907	2.65894	1.59373	2.1321	1.42078	1.85254	1.53995	4.11	2.62767	0.61909	1.69705	2.31285	0.79934	1.64621	0.17609
219868	0	1.4417	0.74741	1.97211	1.78965	1.65877	0.69548	1.44154	0.39094	0.39445	1.8472	2.25044	4.09934	0.36549	-0.10237	-0.60206	0.41996	0.33846	2.56322	0.67943	1.48515	0.84136	0.08991	0.78675	0.83632	0.65321	1.00689	2.65885	1.2335	1.67145	2.38528	1.31681	1.88824	1.39568	2.05568	2.06333	1.30471	1.69108	1.21458	1.74772	1.38328	3.53878	2.1533	-2	0.20412	2.05365	0.66652	1.52711	-0.37675
219869	1	1.51268	1.13354	2.55665	1.95718	1.92355	1.72656	2.18744	0.82151	1.29491	1.41547	1.85618	3.77886	0.68215	0.17898	0.69723	2.14903	1.05115	2.75401	1.31492	2.91909	1.30878	0.49276	1.78781	1.33345	1.05956	1.3543	2.99554	0.85187	1.95847	2.12824	0.95856	-0.13966	1.53757	1.32243	0.89432	1.21484	1.84273	0.993	1.58501	1.44185	2.67189	3.14453	0.82478	-1.45593	1.60617	0.51055	1.34124	-0.38722
219870	0	0.97727	-0.92082	1.63134	1.76634	1.29403	0.51851	1.18724	0.11727	0.39445	1.00475	0.53148	3.82421	0.24304	-0.4318	-1.04576	0.88024	-0.0655	1.41714	0.23805	1.26055	0.70501	-0.30103	0.71684	0.46538	0.39794	0.53908	2.21733	1.29159	1.43152	1.15168	1.09272	2.31101	1.05576	1.16197	1.5605	1.06483	1.65254	0.90849	1.31133	0.83378	2.55526	1.49721	-2	0.20412	1.92952	0.2878	0.78675	-0.58503
219871	0	1.38093	-1	2.47544	2.09269	1.46509	1.47842	1.88593	0.3032	-0.90309	1.51693	1.28375	4.45337	0.48996	-0.14874	0.19312	1.61542	0.71684	2.32787	0.64246	1.35141	1.2982	0.01284	0.72916	1.19783	0.902	1.1176	3.13497	1.45378	1.71012	2.67739	1.37767	2.62276	1.58782	2.68236	1.73759	1.5895	2.14693	1.39322	2.20398	1.15198	3.83363	2.61407	1.11893	3.60957	2.43632	0.50515	1.68205	0.17609
219872	1	1.23223	-1	1.89321	2.07243	0.85733	1.37985	1.94374	-0.11351	1.04258	0.74429	1.24601	4.1028	0.48144	-0.74473	-0.92082	0.51188	-0.08092	1.53681	0.63548	0.76864	0.89321	-0.20066	0.20683	0.72997	0.57978	0.61278	3.28466	1.0013	1.48643	1.85691	1.10721	2.73482	0.26482	1.78412	2.48254	1.16791	2.07784	1.08884	2.32249	0.66652	1.45834	2.22461	0.40483	2.13685	2.03076	0.55023	0.96848	-1.09691
219873	0	1.04844	-0.92082	1.00043	1.76745	1.35257	0.19866	0.22272	-0.38722	-0.22185	1.06145	1.33425	3.35145	0.27875	-0.4437	-1.04576	-0.01323	-0.37675	0.04922	0.11394	1.54827	0.52763	-0.45593	0.37475	0.44091	0.2833	0.51455	1.6219	1.33806	1.17143	1.40415	1.276	2.27628	1.21748	1.08814	1.29579	1.08565	1.75143	0.95665	1.38668	0.98408	1.77364	0.89708	-2	0.20412	1.88081	0.52114	0.46389	-0.69897
219874	1	1.37051	0.60423	2.4248	1.93039	1.69836	1.56384	1.89823	0.57634	1.05805	1.24005	1.26975	3.72625	0.2833	-0.14267	-0.25964	1.75618	0.58883	2.38099	0.98543	2.36171	1.36829	0.43136	1.39533	1.00432	1.04961	0.93952	2.69398	0.85187	3.13887	1.98141	0.95856	2.15134	1.38166	1.76215	2.27028	1.10037	1.92163	1.08849	1.72713	-0.97881	2.8894	3.20237	0.89376	1.00217	2.38776	0.60638	1.26079	-0.22185
219876	1	1.32428	0.89982	2.08106	1.85327	1.59945	1.38507	1.16316	0.42651	1.18949	1.17667	1.15442	3.98049	0.40483	-0.05061	-0.25964	0.94002	0.01703	2.60123	0.7348	2.17479	1.11227	0.38917	1.09237	1.09096	2.18834	1.08458	1.86076	1.1726	2.51861	2.17975	1.43297	2.11661	1.90064	2.80319	1.17898	1.52647	2.27052	1.39759	1.56146	1.65725	3.46587	2.53297	1.09412	2.62117	2.12126	0.75205	1.55352	0.42651
219877	0	0.89982	-0.92082	1.03663	1.80229	1.06032	0.38021	1.19424	0.01703	0.36736	0.98722	1.29003	3.05669	0.24304	-0.55284	-1.04576	-0.09691	-0.23657	1.23274	0.10037	1.06333	0.48144	-0.79588	0.48287	0.25042	0.3483	0.32838	2.23198	1.34025	1.3092	1.54568	1.25212	2.38867	1.05576	1.17926	1.47451	1.06483	1.58614	0.96895	1.71975	0.98588	2.82576	1.16643	-2	0.20412	1.92952	0.36361	0.92117	-0.74473
219878	1	0.95328	-0.92082	1.59539	1.79567	1.29403	0.44716	0.99695	-0.07058	0.39445	1.09482	0.90309	4.15454	0.13672	-0.34679	-0.85387	0.27875	-0.14267	2.17458	0.48572	1.84677	0.67486	-0.30103	1.617	0.71012	0.44091	0.4456	2.03715	1.34025	1.89282	1.94305	1.25212	2.36267	1.17811	2.20123	1.44871	1.18469	1.75808	1.0216	1.47943	0.83378	3.12639	2.25679	-2	0.20412	2.05365	0.25285	1.21112	-0.46852
219879	1	1.30363	0.81158	1.88728	1.84173	1.54962	1.45637	1.50284	0.34635	1.01157	1.06408	1.25744	3.79784	0.30963	-0.17393	0.42813	0.60746	0.42488	2.22167	0.59988	2.32783	1.24871	0.28556	0.58546	0.84073	0.2833	1.10209	2.22601	0.85187	2.27836	2.25636	1.02735	-0.13966	1.24378	1.65801	2.43119	1.07773	1.7876	1.1827	2.51267	1.28668	2.65979	2.9311	0.61805	-1.45593	1.80044	0.63448	1.03941	-0.65758
219880	1	1.61784	1.33001	3.40902	1.95163	2.13341	1.99441	2.57937	0.93802	1.15442	1.6638	1.74343	4.10804	0.98408	0.35025	0.70415	1.95134	1.57136	2.6366	1.5753	4.25546	1.91929	0.61384	2.08196	1.87297	1.91376	1.65254	3.71788	1.2907	3.93703	2.79383	1.53364	2.59593	1.82763	2.26138	2.57493	1.61815	2.38694	1.6081	2.30415	1.52802	3.59004	4.12846	1.70595	3.51051	2.17487	0.81624	2.10044	0.65514
219881	1	1.44716	-0.92082	1.46285	1.73054	1.6909	0.46687	1.15806	0.08636	-0.65758	1.88457	1.60778	3.83897	-1.39794	-0.23657	-1.04576	0.10721	0.05308	2.61598	0.64345	2.57459	0.79309	-0.07572	1.27761	0.58206	0.47712	0.83251	2.37978	1.53301	2.65953	2.2985	1.45606	2.19368	1.54357	2.37814	2.20976	1.53807	2.01565	1.21458	1.9136	1.42078	3.40911	3.49762	1.13162	0.20412	2.24002	0.70672	1.52711	-0.03621
219885	0	1.5197	1.04689	1.7819	1.82145	1.7608	0.53782	1.48926	0.19312	0.34635	1.76148	2.76896	3.8722	0.43616	0.1271	-0.58503	0.37658	0.06446	1.29623	0.55751	1.70226	0.64147	0.06446	0.48144	0.85673	0.4183	1.45939	2.76969	1.52153	1.4877	2.87923	1.50974	2.42384	1.53605	2.51701	3.58658	1.45803	1.97109	1.27784	2.22534	0.79657	3.02747	2.56855	0.70757	0.20412	2.30863	0.72997	1.16017	0.08636
219886	1	1.3681	0.48572	2.66977	1.72526	1.72049	0.62737	1.27091	0.44871	0.36736	1.87046	2.06009	3.72347	0.13672	-0.08092	-0.52288	1.04999	0.31175	3.23259	0.71349	2.46722	1.19893	0.05308	1.16406	1.41664	2.02751	1.2284	2.5944	1.45163	3.26958	3.26747	1.45606	1.90601	2.16492	2.00199	2.98366	1.58058	1.93817	1.50037	1.86982	1.40243	3.69438	3.1484	1.03623	3.33282	2.36844	0.45332	2.21123	-0.03621
219893	0	1.69285	1.33546	3.53215	1.82743	2.10931	1.74327	2.08368	0.90741	0.97267	1.46015	2.63791	3.87664	0.92065	0.35411	0.61909	1.3927	1.00346	2.81886	1.29557	1.70621	1.3249	0.6981	1.43712	1.62346	1.31555	1.71029	2.95443	1.55072	2.04696	3.39384	1.67916	2.65323	1.93069	3.01858	3.34925	1.91164	2.55781	2.08059	2.55385	1.52802	3.68742	3.35268	1.43505	2.69717	1.92891	1.26364	2.20192	1.00217
219894	0	1.34694	1.27393	3.16857	1.84497	1.94924	1.2071	2.35449	1.077	1e-05	1.34908	1.93541	4.46674	0.49969	0.07555	-0.33724	1.05385	0.83315	5.04955	1.16346	3.42026	1.43996	0.29447	2.2727	1.2667	0.80003	1.24527	3.99507	1.4813	3.48684	3.0274	1.44091	1.80767	1.58365	2.63635	2.18061	1.50718	1.9285	1.28959	2.25756	1.45454	4.10152	3.20292	0.79099	0.20412	2.41347	0.65225	1.75876	-0.07572
219895	1	1.61331	1.25237	2.82532	2.07291	2.01473	1.77422	2.10978	0.77379	1.20925	1.52153	2.67091	3.88795	0.8014	0.15534	0.56703	1.51812	0.97589	3.89574	1.23376	2.53798	1.31869	0.75891	1.5302	1.38686	1.21906	1.62045	2.98957	1.14426	3.92931	2.79013	1.33746	2.45291	2.21775	2.19396	2.86155	1.54133	2.20909	1.43743	2.08554	1.11826	4.22345	3.07024	1.09934	2.57624	2.11042	0.90472	1.71181	0.38917
219896	0	1.20276	-1	2.96041	2.14123	0.64542	1.15137	1.39111	-0.46852	1.2907	1.36773	1.17984	3.74783	0.55871	-0.56864	-0.22185	0.93752	-0.69897	3.01395	0.55145	2.90991	1.13767	-0.31876	1.03262	0.80686	0.74586	0.19866	2.47864	1.4908	2.65911	2.15397	2.23945	2.74317	2.08565	1.9627	2.35131	1.94836	2.08884	1.13066	1.84942	0.95569	3.43042	3.05498	0.89432	2.23965	2.25394	0.53275	1.01115	-0.284
219901	1	1.66736	1.45879	3.9288	2.08778	2.23722	1.68886	1.75793	0.54531	1.21272	1.58092	2.34829	4.14291	1.06744	0.54283	0.68485	1.95134	0.9248	2.99006	1.06744	2.73308	1.46345	0.63448	1.08636	1.51534	1.67293	1.91751	2.49966	1.34143	3.8645	2.80925	1.5231	2.52243	2.00139	2.73147	3.01975	1.62397	2.32377	1.69705	2.15555	1.20978	3.90953	3.44116	1.38435	2.75301	2.14644	1.1245	2.1214	0.65514
219903	0	1.19756	-0.92082	0.77232	1.69329	1.02735	-0.06048	-0.4318	-0.4318	0.48572	1.66614	1.07664	2.77489	0.28103	-0.4437	-2	-0.25964	-0.85387	-0.48149	0.42488	1.41128	0.61172	-0.29243	0.25042	0.40312	0.47857	0.54777	1.21906	1.13226	1.40466	1.47129	1.46404	1.75861	1.56146	1.31931	1.85788	1.38039	1.75465	1.07664	1.62511	1.5605	1.32818	1.10653	0.00432	0.20412	1.82685	0.58883	0.82866	-0.4318
219904	1	1.4101	0.90472	2.58643	2.02971	1.62346	1.52853	1.67154	0.48714	0.06446	1.18498	1.58749	3.96532	0.3075	-0.22185	-1.22185	1.37676	0.72754	2.53029	0.89818	2.97188	1.11093	0.34044	1.20303	1.55133	0.72263	0.98453	2.3265	1.39428	3.15592	2.72546	1.57438	2.5547	1.71892	2.8702	2.64828	1.75853	2.42295	1.64542	2.11049	1.31323	4.16128	2.84873	1.30211	2.54511	2.04017	0.99695	1.94832	0.75205
219905	0	1.48756	-0.92082	0.91908	1.72965	1.37273	-0.33724	-2	-2	1e-05	1.87656	-0.25181	1.50678	-0.11351	-0.34679	-2	-0.46852	-0.82391	-0.50864	0.42813	1.26055	0.46389	-0.16749	0.33244	0.3032	0.44091	0.6149	0.94694	0.92942	1.33686	0.83506	1.15957	1.49969	1.22583	0.24304	0.44248	1.18469	1.53441	1.05308	1.13956	0.98588	-0.42022	0.91222	-2	0.20412	1.63114	0.53656	0.45484	-0.74473
219906	1	1.15106	0.18469	1.78211	1.79713	1.6909	1.12743	2.24291	0.9722	1e-05	1.16346	1.91036	4.3319	0.3483	-0.07058	-0.45593	0.10721	0.59879	3.66949	0.86273	4.35833	1.50447	-0.09691	1.2079	1.33666	1.80223	0.94547	3.79099	1.75793	4.00464	2.8142	1.71567	2.63145	1.75197	2.56711	3.38153	1.73584	2.31315	1.60541	1.87523	1.73014	3.70711	3.99896	1.62757	2.21429	2.60326	0.86688	1.9045	0.36922
219907	0	1.4606	1.33546	2.43234	1.82911	1.73368	1.60917	1.88138	0.49554	1.02653	1.04883	0.64933	4.16169	0.54777	0	0.33846	1.25431	1.26198	2.22973	1.07445	3.50015	2.95215	0.31806	1.23223	1.70569	1.4062	1.10958	2.48137	1.1758	2.34764	2.42234	1.436	2.51222	1.52699	2.42703	1.80271	1.62397	2.31654	1.39041	1.82046	1.5867	3.90093	3.29726	1.31702	2.70259	1.87437	0.74819	1.73288	0.50515
219911	0	1.30081	-1	2.12084	2.09601	1.04258	1.35832	1.52866	-0.284	1.11926	1.4609	1.14239	4.53586	0.69636	-0.35655	0.02531	1.22634	0.14922	2.37892	0.50379	1.10415	1.03141	-0.23657	1.04689	0.63548	1.09934	0.61278	2.63221	1.67679	1.94552	2.26233	1.58501	2.88857	1.86558	3.17987	2.36622	1.75618	2.44542	1.62408	1.82595	1.25479	4.00647	2.75717	1.14706	2.83711	2.4135	0.84572	1.88756	0.43775
219915	0	1.50352	1.02531	3.35231	1.95376	1.79858	1.71003	2.19728	0.70672	0.50786	1.23172	1.52075	3.90044	0.60314	0.03743	0	0.81023	0.62118	3.09604	0.84261	3.24115	1.1245	0.32222	0.50243	1.24229	1.00389	1.28556	3.03268	0.85794	4.3492	2.09747	1.40739	2.31328	1.24378	1.99817	2.97617	1.37639	2.20241	1.3019	1.74052	0.90849	3.74576	3.60111	1.23704	-1.45593	2.13402	0.92634	0.42975	0.233
219919	1	1.33486	0.69723	1.43313	2.01924	1.3075	1.23528	0.67578	-0.08092	1.1313	1.21325	0.89982	3.65846	0.5682	-0.31876	-0.65758	0.58546	-0.4437	1.94714	1.00689	1.1529	1.12385	0.31387	1.26364	1.77945	2.77639	0.84757	1.36097	0.92012	1.64118	1.72057	1.29929	2.50787	2.00873	2.06393	1.10312	1.00604	2.13261	1.1959	1.29248	0.68034	3.75333	1.80147	0.81291	-1.45593	1.61098	-0.05552	0.89708	-0.09151
219921	1	1.44948	0.97589	3.17313	1.99069	1.70458	1.60703	2.10016	0.81158	1.03262	1.15957	1.52035	3.97085	0.69373	0	0.26007	1.89282	0.8893	2.55896	0.88081	1.36135	1.29863	0.35025	0.66932	1.28012	1.09482	1.32035	2.94807	1.16938	2.43716	2.64244	1.427	2.49277	1.67952	2.7281	2.32123	1.55449	2.31561	1.46135	2.21256	0.79449	4.15094	2.52323	1.05231	2.73496	1.77887	0.8488	1.65552	0.54407
219922	0	0.86864	-0.92082	1.08422	1.74084	1.19479	0.3075	1.15045	-0.02687	1e-05	0.88874	0.12057	2.90294	-0.24413	-0.55284	-1.04576	-0.09691	-0.14267	1	0.16137	1.17984	0.58659	-1.1549	0.72428	0.3927	0.21748	0.16435	2.24467	1.34025	1.59824	0.96895	1.89498	2.29215	0.97174	1.48686	1.06744	1.1486	1.60959	1.00475	1.44217	0.72263	2.70158	1.88007	-2	0.20412	2.05365	0.32015	0.45484	-0.58503
219924	0	1.1245	-0.92082	1.8204	1.74578	1.64177	0.60097	1.33365	0.30963	0.3075	0.91169	1.11193	4.02405	0.38561	-0.18709	-0.58503	1.26975	0.22531	0.81291	0.18752	1.58569	0.54407	-0.31876	0.79934	0.72016	0.2833	0.76641	2.43107	1.18099	1.18611	1.76208	1.44044	2.42384	1.29623	2.38566	1.71533	1.23805	1.82653	1.00518	1.79372	0.98408	2.72225	1.96317	0.55267	0.20412	1.88081	-0.04096	0.7796	-0.39794
219925	1	1.73926	1.29601	3.60116	2.05165	1.94645	1.63939	1.89459	0.46982	0.78104	1.70079	2.76048	3.98155	0.88649	0.3075	0.50786	1.23045	0.92169	3.74979	1.22115	2.84821	1.31869	0.85065	1.65128	1.31597	1.29645	1.73918	2.923	1.20602	3.90154	3.33234	1.49443	2.47711	1.84504	2.6803	2.75462	1.60692	2.26038	1.46953	2.01783	-0.97881	3.53289	3.33279	1.18667	2.81097	2.13583	1.06333	2.30565	0.62839
219926	1	1.46598	0.49831	1.51375	1.96194	1.3075	1.27254	1.4216	0.233	1.11594	1.00817	1.82627	3.58375	0.41497	-0.22185	0.31597	0.72263	0.39094	2.19435	0.67117	0.85248	1.08814	0.23045	0.62634	0.70243	0.63548	1.08027	2.1312	0.75967	1.68015	2.25074	1.18554	2.35216	0.902	2.2663	2.31481	1.17289	2.07598	1.18837	1.91429	-0.97881	3.34912	1.71341	0.62428	-1.45593	1.56467	0.81425	0.57978	-0.21467
219928	1	1.38934	0.43775	1.62097	1.96445	1.1364	1.31154	1.11394	-0.22185	0.92065	1.01703	1.34616	3.90651	0.46538	-0.37675	0.716	0.96284	0.02938	2.2199	0.65801	1.11025	0.97543	0.15534	0.88705	0.44871	0.57054	0.57978	1.81915	1.20602	2.0582	2.20175	1.71181	2.6149	1.54158	2.78376	1.44623	1.58805	2.3025	1.43185	1.67651	1.01115	3.6166	2.27203	1.00647	1.93606	1.84634	0.83187	1.80949	0.5563
219929	1	1.07809	0.63849	2.89323	1.7091	1.67431	0.81954	1.77107	0.46982	0.40993	1.02979	1.6113	4.46281	0.50515	-0.18709	-0.69897	1.03862	0.44871	3.08929	0.75511	2.9207	1.71282	-0.19382	1.74036	1.08063	1.0103	0.77597	2.8582	1.53504	3.54749	2.80105	1.64227	2.52602	1.76305	2.99898	2.35158	1.47494	2.16779	1.27508	1.96213	1.2927	4.02325	2.79	0.86392	3.07207	2.29783	0.43616	1.52479	-0.02228
219931	1	1.34321	0.75128	2.65617	1.76215	1.48344	1.41863	1.62003	0.27184	-1.52288	1.14644	1.5904	3.88047	0.29447	-0.30103	-0.19382	0.93902	0.50379	3.23843	0.89653	2.56821	0.73159	0.32838	1.23905	1.12646	1.89053	0.90091	2.35729	1.71642	3.34332	2.77752	1.86558	2.87864	2.07907	3.67581	2.45764	2.06863	2.80341	1.97932	2.2522	1.66492	4.18823	3.22075	1.68735	3.16114	2.22994	1.28126	2.44315	1.28421
[truncated: 258 more rows]

## Sheet: Figure 5 cytokines
PID	HPV_categories	any_acquired_neg	any_cleared_neg	any_persisted_neg	months_post_randomisation	nBASIC_FGF	nEOTAXIN	nG_CSF	nGM_CSF	nIFN_G	nIL_10	nIL_12P70	nIL_13	nIL_15	nIL_17A	nIL_1B	nIL_1RA	nIL_2	nIL_4	nIL_5	nIL_6	nIL_7	nIL_8	nIL_9	nIP_10	nMCP_1	nMIP_1A	nMIP_1B	nPDGF_BB	nRANTES	nTNF_A	nVEGF	nCTACK	nGRO_A	nHGF	nIFN_A2	nIL_12P40	nIL_16	nIL_18	nIL_1A	nIL_2RA	nIL_3	nLIF	nM_CSF	nMCP_3	nMIF	nMIG	nSCF	nSCGF_B
[truncated: 843 more rows]
[truncated: 4 more columns]

[truncated: 4 more sheets: Figure 6 cytokines, Supp Figure 1 cytokines, Beta Figures 4, 5a, sup1, Beta Figure 5b]
